# Supplementary material for: Global Temporal Trends and Projections of Acute Hepatitis E Epidemiology for Adults 65 Years and Older from 1990 to 2021: Global Burden of Disease 2021 Based Study
Source: Trop Med Infect Dis. 2026 Mar 17;11(3):82. doi: 10.3390/tropicalmed11030082 (PMC13030068; doi:10.3390/tropicalmed11030082)
Supplement: Supplementary file 1 [file tropicalmed-11-00082-s001.zip]

Archive with 3 entries (3 files):
- Stable2.csv
- Stable3.csv
- Stable1.xlsx
