# Supplementary material for: Global Temporal Trends and Projections of Acute Hepatitis E Epidemiology for Adults 65 Years and Older from 1990 to 2021: Global Burden of Disease 2021 Based Study
Source: Trop Med Infect Dis. 2026 Mar 17;11(3):82. doi: 10.3390/tropicalmed11030082 (PMC13030068; doi:10.3390/tropicalmed11030082)
Supplement: Supplementary file 1 [file tropicalmed-11-00082-s001.zip › Stable2.csv]

cause	location_id	location	measure	sex	Net.Drift	CI.Lo	CI.Hi
Acute hepatitis E	6	China	DALYs	Both	-6.326	-6.77	-5.881
Acute hepatitis E	6	China	Deaths	Both	-8.05	-9.546	-6.529
Acute hepatitis E	6	China	Incidence	Both	0.187	0.137	0.236
Acute hepatitis E	7	Democratic People's Republic of Korea	DALYs	Both	-3.687	-6.521	-0.768
Acute hepatitis E	7	Democratic People's Republic of Korea	Deaths	Both	-5.687	-18.261	8.822
Acute hepatitis E	7	Democratic People's Republic of Korea	Incidence	Both	-0.033	-0.231	0.166
Acute hepatitis E	8	Taiwan (Province of China)	DALYs	Both	-0.771	-3.78	2.333
Acute hepatitis E	8	Taiwan (Province of China)	Deaths	Both	-6.49	-44.296	56.974
Acute hepatitis E	8	Taiwan (Province of China)	Incidence	Both	-0.061	-0.209	0.087
Acute hepatitis E	10	Cambodia	DALYs	Both	-3.934	-5.398	-2.448
Acute hepatitis E	10	Cambodia	Deaths	Both	-4.044	-8.501	0.631
Acute hepatitis E	10	Cambodia	Incidence	Both	-0.022	-0.417	0.375
Acute hepatitis E	11	Indonesia	DALYs	Both	-1.19	-1.477	-0.903
Acute hepatitis E	11	Indonesia	Deaths	Both	-1.255	-2.145	-0.357
Acute hepatitis E	11	Indonesia	Incidence	Both	-0.065	-0.135	0.005
Acute hepatitis E	12	Lao People's Democratic Republic	DALYs	Both	-4.851	-9.305	-0.177
Acute hepatitis E	12	Lao People's Democratic Republic	Deaths	Both	-5.415	-19.026	10.482
Acute hepatitis E	12	Lao People's Democratic Republic	Incidence	Both	-0.008	-0.692	0.682
Acute hepatitis E	13	Malaysia	DALYs	Both	-0.642	-3.629	2.438
Acute hepatitis E	13	Malaysia	Deaths	Both	-1.083	-17.315	18.334
Acute hepatitis E	13	Malaysia	Incidence	Both	-0.023	-0.194	0.147
Acute hepatitis E	14	Maldives	DALYs	Both	-3.39	-30.774	34.827
Acute hepatitis E	14	Maldives	Deaths	Both	-4.582	-69.95	202.985
Acute hepatitis E	14	Maldives	Incidence	Both	-0.029	-3.112	3.153
Acute hepatitis E	15	Myanmar	DALYs	Both	-2.441	-4.074	-0.781
Acute hepatitis E	15	Myanmar	Deaths	Both	-2.924	-8.376	2.852
Acute hepatitis E	15	Myanmar	Incidence	Both	-0.023	-0.191	0.146
Acute hepatitis E	16	Philippines	DALYs	Both	-6.184	-7.551	-4.797
Acute hepatitis E	16	Philippines	Deaths	Both	-8.597	-13.301	-3.637
Acute hepatitis E	16	Philippines	Incidence	Both	-0.019	-0.206	0.168
Acute hepatitis E	17	Sri Lanka	DALYs	Both	-3.653	-6.035	-1.211
Acute hepatitis E	17	Sri Lanka	Deaths	Both	-5.341	-14.035	4.231
Acute hepatitis E	17	Sri Lanka	Incidence	Both	0.008	-0.214	0.23
Acute hepatitis E	18	Thailand	DALYs	Both	-0.318	-1.785	1.171
Acute hepatitis E	18	Thailand	Deaths	Both	-0.782	-7.869	6.849
Acute hepatitis E	18	Thailand	Incidence	Both	-0.045	-0.134	0.043
Acute hepatitis E	19	Timor-Leste	DALYs	Both	-2.684	-16.582	13.529
Acute hepatitis E	19	Timor-Leste	Deaths	Both	-3.641	-45.378	69.987
Acute hepatitis E	19	Timor-Leste	Incidence	Both	-0.002	-1.348	1.363
Acute hepatitis E	20	Viet Nam	DALYs	Both	-3.997	-4.584	-3.406
Acute hepatitis E	20	Viet Nam	Deaths	Both	-4.453	-6.405	-2.461
Acute hepatitis E	20	Viet Nam	Incidence	Both	-0.003	-0.09	0.083
Acute hepatitis E	22	Fiji	DALYs	Both	-2.603	-17.392	14.834
Acute hepatitis E	22	Fiji	Deaths	Both	-3.399	-45.832	72.275
Acute hepatitis E	22	Fiji	Incidence	Both	-0.025	-1.677	1.655
Acute hepatitis E	23	Kiribati	DALYs	Both	-0.814	-38.122	58.987
Acute hepatitis E	23	Kiribati	Deaths	Both	-0.949	-79.237	372.521
Acute hepatitis E	23	Kiribati	Incidence	Both	-0.018	-5.211	5.46
Acute hepatitis E	24	Marshall Islands	DALYs	Both	-1.477	-69.421	217.441
Acute hepatitis E	24	Marshall Islands	Deaths	Both	-2.412	-99.041	9834.164
Acute hepatitis E	24	Marshall Islands	Incidence	Both	0.01	-8.497	9.308
Acute hepatitis E	25	Micronesia (Federated States of)	DALYs	Both	-3.097	-42.187	62.425
Acute hepatitis E	25	Micronesia (Federated States of)	Deaths	Both	-4.11	-86.617	587.033
Acute hepatitis E	25	Micronesia (Federated States of)	Incidence	Both	0.024	-4.027	4.246
Acute hepatitis E	26	Papua New Guinea	DALYs	Both	-4.819	-11.914	2.847
Acute hepatitis E	26	Papua New Guinea	Deaths	Both	-5.367	-26.891	22.494
Acute hepatitis E	26	Papua New Guinea	Incidence	Both	0.001	-0.82	0.83
Acute hepatitis E	27	Samoa	DALYs	Both	-1.291	-30.156	39.504
Acute hepatitis E	27	Samoa	Deaths	Both	-2.104	-76.972	316.178
Acute hepatitis E	27	Samoa	Incidence	Both	-0.017	-2.429	2.455
Acute hepatitis E	28	Solomon Islands	DALYs	Both	-4.531	-32.116	34.264
Acute hepatitis E	28	Solomon Islands	Deaths	Both	-5.326	-70.198	200.762
Acute hepatitis E	28	Solomon Islands	Incidence	Both	-0.012	-3.349	3.441
Acute hepatitis E	29	Tonga	DALYs	Both	-2.887	-10.751	5.668
Acute hepatitis E	29	Tonga	Deaths	Both	-2.928	-25.733	26.88
Acute hepatitis E	29	Tonga	Incidence	Both	-0.008	-2.528	2.578
Acute hepatitis E	30	Vanuatu	DALYs	Both	-3.706	-42.416	61.028
Acute hepatitis E	30	Vanuatu	Deaths	Both	-4.775	-84.767	495.264
Acute hepatitis E	30	Vanuatu	Incidence	Both	-0.001	-4.409	4.61
Acute hepatitis E	33	Armenia	DALYs	Both	-0.617	-7.9	7.241
Acute hepatitis E	33	Armenia	Deaths	Both	-6.604	-62.25	131.067
Acute hepatitis E	33	Armenia	Incidence	Both	-0.009	-0.391	0.373
Acute hepatitis E	34	Azerbaijan	DALYs	Both	-1.587	-5.341	2.316
Acute hepatitis E	34	Azerbaijan	Deaths	Both	-3.015	-19.523	16.88
Acute hepatitis E	34	Azerbaijan	Incidence	Both	-0.011	-0.282	0.261
Acute hepatitis E	35	Georgia	DALYs	Both	0.122	-3.927	4.342
Acute hepatitis E	35	Georgia	Deaths	Both	-0.025	-38.938	63.685
Acute hepatitis E	35	Georgia	Incidence	Both	0.008	-0.195	0.212
Acute hepatitis E	36	Kazakhstan	DALYs	Both	-1.187	-4.451	2.189
Acute hepatitis E	36	Kazakhstan	Deaths	Both	-4.396	-24.166	20.528
Acute hepatitis E	36	Kazakhstan	Incidence	Both	0.008	-0.18	0.195
Acute hepatitis E	37	Kyrgyzstan	DALYs	Both	-1.222	-7.1	5.029
Acute hepatitis E	37	Kyrgyzstan	Deaths	Both	-4.59	-37.725	46.175
Acute hepatitis E	37	Kyrgyzstan	Incidence	Both	0.019	-0.344	0.384
Acute hepatitis E	38	Mongolia	DALYs	Both	-0.155	-13.964	15.869
Acute hepatitis E	38	Mongolia	Deaths	Both	-1.45	-81.74	431.868
Acute hepatitis E	38	Mongolia	Incidence	Both	-0.031	-0.759	0.703
Acute hepatitis E	39	Tajikistan	DALYs	Both	-0.098	-7.452	7.841
Acute hepatitis E	39	Tajikistan	Deaths	Both	-3.79	-82.227	420.817
Acute hepatitis E	39	Tajikistan	Incidence	Both	0.001	-0.366	0.37
Acute hepatitis E	40	Turkmenistan	DALYs	Both	-1.097	-8.103	6.443
Acute hepatitis E	40	Turkmenistan	Deaths	Both	-3.895	-39.643	53.025
Acute hepatitis E	40	Turkmenistan	Incidence	Both	0.008	-0.426	0.444
Acute hepatitis E	41	Uzbekistan	DALYs	Both	-0.063	-3.425	3.417
Acute hepatitis E	41	Uzbekistan	Deaths	Both	-0.997	-44.278	75.901
Acute hepatitis E	41	Uzbekistan	Incidence	Both	0.006	-0.16	0.173
Acute hepatitis E	43	Albania	DALYs	Both	0.027	-6.212	6.682
Acute hepatitis E	43	Albania	Deaths	Both	0.433	-30.21	44.532
Acute hepatitis E	43	Albania	Incidence	Both	-0.1	-0.466	0.267
Acute hepatitis E	44	Bosnia and Herzegovina	DALYs	Both	-0.049	-6.248	6.559
Acute hepatitis E	44	Bosnia and Herzegovina	Deaths	Both	-1.999	-89.167	786.568
Acute hepatitis E	44	Bosnia and Herzegovina	Incidence	Both	-0.031	-0.331	0.27
Acute hepatitis E	45	Bulgaria	DALYs	Both	0.749	-8.17	10.534
Acute hepatitis E	45	Bulgaria	Deaths	Both	3.323	-47.716	104.185
Acute hepatitis E	45	Bulgaria	Incidence	Both	-0.026	-0.49	0.441
Acute hepatitis E	46	Croatia	DALYs	Both	0.049	-5.192	5.581
Acute hepatitis E	46	Croatia	Deaths	Both	3.001	-69.245	244.957
Acute hepatitis E	46	Croatia	Incidence	Both	-0.005	-0.257	0.248
Acute hepatitis E	47	Czechia	DALYs	Both	0.27	-2.73	3.362
Acute hepatitis E	47	Czechia	Deaths	Both	2.431	-26.889	43.509
Acute hepatitis E	47	Czechia	Incidence	Both	-0.029	-0.176	0.119
Acute hepatitis E	48	Hungary	DALYs	Both	0.389	-2.862	3.749
Acute hepatitis E	48	Hungary	Deaths	Both	1.979	-22.972	35.012
Acute hepatitis E	48	Hungary	Incidence	Both	-0.027	-0.191	0.136
Acute hepatitis E	49	North Macedonia	DALYs	Both	-0.04	-10.925	12.175
Acute hepatitis E	49	North Macedonia	Deaths	Both	-0.243	-55.596	124.113
Acute hepatitis E	49	North Macedonia	Incidence	Both	-0.008	-0.61	0.598
Acute hepatitis E	50	Montenegro	DALYs	Both	-0.011	-12.812	14.669
Acute hepatitis E	50	Montenegro	Deaths	Both	-0.071	-91.379	1058.306
Acute hepatitis E	50	Montenegro	Incidence	Both	0.001	-0.656	0.662
Acute hepatitis E	51	Poland	DALYs	Both	-0.098	-1.758	1.59
Acute hepatitis E	51	Poland	Deaths	Both	-4.638	-33.301	36.343
Acute hepatitis E	51	Poland	Incidence	Both	-0.017	-0.097	0.062
Acute hepatitis E	52	Romania	DALYs	Both	0.05	-3.177	3.385
Acute hepatitis E	52	Romania	Deaths	Both	3.056	-57.868	152.081
Acute hepatitis E	52	Romania	Incidence	Both	-0.004	-0.157	0.149
Acute hepatitis E	53	Serbia	DALYs	Both	-0.004	-4.837	5.075
Acute hepatitis E	53	Serbia	Deaths	Both	0.444	-64.274	182.404
Acute hepatitis E	53	Serbia	Incidence	Both	-0.003	-0.237	0.231
Acute hepatitis E	54	Slovakia	DALYs	Both	-0.086	-4.453	4.482
Acute hepatitis E	54	Slovakia	Deaths	Both	-1.743	-55.141	115.219
Acute hepatitis E	54	Slovakia	Incidence	Both	-0.01	-0.224	0.204
Acute hepatitis E	55	Slovenia	DALYs	Both	0.002	-5.972	6.356
Acute hepatitis E	55	Slovenia	Deaths	Both	1.064	-66.309	203.168
Acute hepatitis E	55	Slovenia	Incidence	Both	-0.027	-0.321	0.267
Acute hepatitis E	57	Belarus	DALYs	Both	0.153	-2.36	2.731
Acute hepatitis E	57	Belarus	Deaths	Both	0.277	-12.134	14.44
Acute hepatitis E	57	Belarus	Incidence	Both	-0.004	-0.158	0.151
Acute hepatitis E	58	Estonia	DALYs	Both	-0.224	-7.765	7.933
Acute hepatitis E	58	Estonia	Deaths	Both	-0.957	-51.189	100.972
Acute hepatitis E	58	Estonia	Incidence	Both	-0.009	-0.427	0.41
Acute hepatitis E	59	Latvia	DALYs	Both	0.832	-3.802	5.69
Acute hepatitis E	59	Latvia	Deaths	Both	2.1	-19.44	29.399
Acute hepatitis E	59	Latvia	Incidence	Both	0	-0.298	0.298
Acute hepatitis E	60	Lithuania	DALYs	Both	-0.427	-4.891	4.246
Acute hepatitis E	60	Lithuania	Deaths	Both	-1.13	-29.039	37.756
Acute hepatitis E	60	Lithuania	Incidence	Both	-0.018	-0.27	0.234
Acute hepatitis E	61	Republic of Moldova	DALYs	Both	0.053	-6.636	7.221
Acute hepatitis E	61	Republic of Moldova	Deaths	Both	1	-38.241	65.174
Acute hepatitis E	61	Republic of Moldova	Incidence	Both	-0.012	-0.388	0.365
Acute hepatitis E	62	Russian Federation	DALYs	Both	0.256	-0.803	1.327
Acute hepatitis E	62	Russian Federation	Deaths	Both	4.924	-13.433	27.173
Acute hepatitis E	62	Russian Federation	Incidence	Both	0.057	0.007	0.107
Acute hepatitis E	63	Ukraine	DALYs	Both	-0.657	-1.978	0.682
Acute hepatitis E	63	Ukraine	Deaths	Both	-3.356	-11.942	6.067
Acute hepatitis E	63	Ukraine	Incidence	Both	0.021	-0.056	0.099
Acute hepatitis E	66	Brunei Darussalam	DALYs	Both	-2.095	-45.963	77.384
Acute hepatitis E	66	Brunei Darussalam	Deaths	Both	-4.858	-94.252	1474.673
Acute hepatitis E	66	Brunei Darussalam	Incidence	Both	0.001	-3.627	3.765
Acute hepatitis E	67	Japan	DALYs	Both	0.133	-0.564	0.835
Acute hepatitis E	67	Japan	Deaths	Both	0.596	-6.995	8.806
Acute hepatitis E	67	Japan	Incidence	Both	-0.01	-0.044	0.024
Acute hepatitis E	68	Republic of Korea	DALYs	Both	-0.082	-3.504	3.46
Acute hepatitis E	68	Republic of Korea	Deaths	Both	-2.556	-37.248	51.317
Acute hepatitis E	68	Republic of Korea	Incidence	Both	0.08	-0.088	0.248
Acute hepatitis E	69	Singapore	DALYs	Both	-0.407	-7.649	7.403
Acute hepatitis E	69	Singapore	Deaths	Both	-3.289	-67.814	190.593
Acute hepatitis E	69	Singapore	Incidence	Both	-0.021	-0.393	0.352
Acute hepatitis E	71	Australia	DALYs	Both	0.34	-1.924	2.657
Acute hepatitis E	71	Australia	Deaths	Both	6.115	-29.435	59.574
Acute hepatitis E	71	Australia	Incidence	Both	-0.009	-0.121	0.104
Acute hepatitis E	72	New Zealand	DALYs	Both	-0.18	-4.956	4.837
Acute hepatitis E	72	New Zealand	Deaths	Both	-6.401	-64.674	147.998
Acute hepatitis E	72	New Zealand	Incidence	Both	0.003	-0.237	0.244
Acute hepatitis E	74	Andorra	DALYs	Both	0.624	-14.271	18.107
Acute hepatitis E	74	Andorra	Deaths	Both	0.708	-40.199	69.597
Acute hepatitis E	74	Andorra	Incidence	Both	0.002	-2.633	2.708
Acute hepatitis E	75	Austria	DALYs	Both	2.408	-0.576	5.481
Acute hepatitis E	75	Austria	Deaths	Both	9.331	-21.264	51.815
Acute hepatitis E	75	Austria	Incidence	Both	-0.03	-0.186	0.125
Acute hepatitis E	76	Belgium	DALYs	Both	2.057	-0.497	4.678
Acute hepatitis E	76	Belgium	Deaths	Both	10.121	-19.977	51.54
Acute hepatitis E	76	Belgium	Incidence	Both	-0.004	-0.133	0.126
Acute hepatitis E	77	Cyprus	DALYs	Both	-0.041	-34.309	52.103
Acute hepatitis E	77	Cyprus	Deaths	Both	0.063	-93.887	1538.054
Acute hepatitis E	77	Cyprus	Incidence	Both	-0.017	-2.15	2.162
Acute hepatitis E	78	Denmark	DALYs	Both	1.798	-1.525	5.235
Acute hepatitis E	78	Denmark	Deaths	Both	6.832	-22.541	47.343
Acute hepatitis E	78	Denmark	Incidence	Both	-0.008	-0.187	0.17
Acute hepatitis E	79	Finland	DALYs	Both	0.358	-3.515	4.386
Acute hepatitis E	79	Finland	Deaths	Both	6.905	-53.587	146.238
Acute hepatitis E	79	Finland	Incidence	Both	-0.009	-0.199	0.182
Acute hepatitis E	80	France	DALYs	Both	1.532	0.438	2.639
Acute hepatitis E	80	France	Deaths	Both	9.094	-6.169	26.839
Acute hepatitis E	80	France	Incidence	Both	0.048	-0.007	0.103
Acute hepatitis E	81	Germany	DALYs	Both	4.411	3.525	5.305
Acute hepatitis E	81	Germany	Deaths	Both	11.641	2.795	21.248
Acute hepatitis E	81	Germany	Incidence	Both	-0.022	-0.069	0.025
Acute hepatitis E	82	Greece	DALYs	Both	4.684	1.882	7.563
Acute hepatitis E	82	Greece	Deaths	Both	10.442	-9.605	34.934
Acute hepatitis E	82	Greece	Incidence	Both	0.132	-0.02	0.284
Acute hepatitis E	83	Iceland	DALYs	Both	2.913	-11.766	20.034
Acute hepatitis E	83	Iceland	Deaths	Both	9.46	-75.15	382.163
Acute hepatitis E	83	Iceland	Incidence	Both	0.002	-0.843	0.853
Acute hepatitis E	84	Ireland	DALYs	Both	0.592	-5.244	6.787
Acute hepatitis E	84	Ireland	Deaths	Both	3.78	-48.852	110.571
Acute hepatitis E	84	Ireland	Incidence	Both	-0.023	-0.321	0.275
Acute hepatitis E	85	Israel	DALYs	Both	3.159	-1.991	8.578
Acute hepatitis E	85	Israel	Deaths	Both	9.979	-31.157	75.696
Acute hepatitis E	85	Israel	Incidence	Both	0	-0.266	0.267
Acute hepatitis E	86	Italy	DALYs	Both	-0.323	-1.384	0.75
Acute hepatitis E	86	Italy	Deaths	Both	3.973	-12.378	23.376
Acute hepatitis E	86	Italy	Incidence	Both	-0.526	-0.633	-0.418
Acute hepatitis E	87	Luxembourg	DALYs	Both	2.149	-11.916	18.459
Acute hepatitis E	87	Luxembourg	Deaths	Both	7.432	-71.948	311.435
Acute hepatitis E	87	Luxembourg	Incidence	Both	-0.014	-0.786	0.764
Acute hepatitis E	88	Malta	DALYs	Both	0.83	-14.449	18.838
Acute hepatitis E	88	Malta	Deaths	Both	8.207	-96.362	3118.466
Acute hepatitis E	88	Malta	Incidence	Both	-0.014	-0.822	0.8
Acute hepatitis E	89	Netherlands	DALYs	Both	2.703	0.547	4.905
Acute hepatitis E	89	Netherlands	Deaths	Both	7.223	-9.091	26.466
Acute hepatitis E	89	Netherlands	Incidence	Both	0.122	0.004	0.24
Acute hepatitis E	90	Norway	DALYs	Both	0.452	-2.6	3.601
Acute hepatitis E	90	Norway	Deaths	Both	2.149	-20.228	30.803
Acute hepatitis E	90	Norway	Incidence	Both	-0.009	-0.178	0.16
Acute hepatitis E	91	Portugal	DALYs	Both	2.152	-1.342	5.77
Acute hepatitis E	91	Portugal	Deaths	Both	10.701	-30.071	75.245
Acute hepatitis E	91	Portugal	Incidence	Both	0.027	-0.147	0.202
Acute hepatitis E	92	Spain	DALYs	Both	2.702	1.368	4.055
Acute hepatitis E	92	Spain	Deaths	Both	8.896	-3.089	22.364
Acute hepatitis E	92	Spain	Incidence	Both	0.065	-0.005	0.135
Acute hepatitis E	93	Sweden	DALYs	Both	0.062	-2.287	2.467
Acute hepatitis E	93	Sweden	Deaths	Both	2.679	-36.005	64.748
Acute hepatitis E	93	Sweden	Incidence	Both	-0.027	-0.142	0.089
Acute hepatitis E	94	Switzerland	DALYs	Both	3.202	0.711	5.754
Acute hepatitis E	94	Switzerland	Deaths	Both	8.138	-9.766	29.594
Acute hepatitis E	94	Switzerland	Incidence	Both	0.031	-0.11	0.172
Acute hepatitis E	95	United Kingdom	DALYs	Both	2.701	1.672	3.741
Acute hepatitis E	95	United Kingdom	Deaths	Both	11.684	-0.659	25.561
Acute hepatitis E	95	United Kingdom	Incidence	Both	-0.016	-0.068	0.036
Acute hepatitis E	97	Argentina	DALYs	Both	-0.663	-2.615	1.327
Acute hepatitis E	97	Argentina	Deaths	Both	-1.598	-16.199	15.548
Acute hepatitis E	97	Argentina	Incidence	Both	0.004	-0.102	0.11
Acute hepatitis E	98	Chile	DALYs	Both	-0.436	-3.954	3.211
Acute hepatitis E	98	Chile	Deaths	Both	-2.437	-30.529	37.013
Acute hepatitis E	98	Chile	Incidence	Both	0.088	-0.094	0.27
Acute hepatitis E	99	Uruguay	DALYs	Both	-0.048	-5.28	5.473
Acute hepatitis E	99	Uruguay	Deaths	Both	0.085	-69.473	228.139
Acute hepatitis E	99	Uruguay	Incidence	Both	-0.01	-0.272	0.253
Acute hepatitis E	101	Canada	DALYs	Both	0.044	-1.651	1.768
Acute hepatitis E	101	Canada	Deaths	Both	2.38	-29.541	48.763
Acute hepatitis E	101	Canada	Incidence	Both	-0.01	-0.093	0.073
Acute hepatitis E	102	United States of America	DALYs	Both	0.249	-0.24	0.74
Acute hepatitis E	102	United States of America	Deaths	Both	3.016	-2.543	8.893
Acute hepatitis E	102	United States of America	Incidence	Both	-0.027	-0.052	-0.003
Acute hepatitis E	105	Antigua and Barbuda	DALYs	Both	-0.465	-30.141	41.819
Acute hepatitis E	105	Antigua and Barbuda	Deaths	Both	-1.252	-86.559	625.472
Acute hepatitis E	105	Antigua and Barbuda	Incidence	Both	0.002	-2.106	2.156
Acute hepatitis E	106	Bahamas	DALYs	Both	0.457	-21.162	28.004
Acute hepatitis E	106	Bahamas	Deaths	Both	2.209	-85.591	625.032
Acute hepatitis E	106	Bahamas	Incidence	Both	-0.018	-1.285	1.265
Acute hepatitis E	107	Barbados	DALYs	Both	1.607	-11.217	16.283
Acute hepatitis E	107	Barbados	Deaths	Both	2.803	-44.868	91.693
Acute hepatitis E	107	Barbados	Incidence	Both	-0.008	-0.937	0.929
Acute hepatitis E	108	Belize	DALYs	Both	0.256	-21.203	27.56
Acute hepatitis E	108	Belize	Deaths	Both	0.969	-77.782	358.843
Acute hepatitis E	108	Belize	Incidence	Both	-0.041	-1.421	1.358
Acute hepatitis E	109	Cuba	DALYs	Both	0.053	-3.053	3.258
Acute hepatitis E	109	Cuba	Deaths	Both	0.681	-29.487	43.755
Acute hepatitis E	109	Cuba	Incidence	Both	-0.016	-0.17	0.139
Acute hepatitis E	110	Dominica	DALYs	Both	-0.406	-29.713	41.12
Acute hepatitis E	110	Dominica	Deaths	Both	-0.73	-79.826	388.478
Acute hepatitis E	110	Dominica	Incidence	Both	-0.043	-2.387	2.357
Acute hepatitis E	111	Dominican Republic	DALYs	Both	0.452	-3.668	4.748
Acute hepatitis E	111	Dominican Republic	Deaths	Both	1.095	-16.823	22.872
Acute hepatitis E	111	Dominican Republic	Incidence	Both	-0.009	-0.283	0.267
Acute hepatitis E	112	Grenada	DALYs	Both	-0.42	-25.291	32.731
Acute hepatitis E	112	Grenada	Deaths	Both	-1.089	-79.998	389.132
Acute hepatitis E	112	Grenada	Incidence	Both	-0.006	-1.805	1.826
Acute hepatitis E	113	Guyana	DALYs	Both	0.988	-13.41	17.779
Acute hepatitis E	113	Guyana	Deaths	Both	1.856	-48.193	100.253
Acute hepatitis E	113	Guyana	Incidence	Both	-0.016	-1.068	1.047
Acute hepatitis E	114	Haiti	DALYs	Both	-0.601	-7.034	6.277
Acute hepatitis E	114	Haiti	Deaths	Both	-0.858	-23.523	28.524
Acute hepatitis E	114	Haiti	Incidence	Both	-0.013	-0.512	0.488
Acute hepatitis E	115	Jamaica	DALYs	Both	0.669	-4.946	6.616
Acute hepatitis E	115	Jamaica	Deaths	Both	2.968	-37.451	69.505
Acute hepatitis E	115	Jamaica	Incidence	Both	-0.01	-0.314	0.294
Acute hepatitis E	116	Saint Lucia	DALYs	Both	-0.969	-29.184	38.488
Acute hepatitis E	116	Saint Lucia	Deaths	Both	-1.694	-75.667	297.154
Acute hepatitis E	116	Saint Lucia	Incidence	Both	-0.027	-2.371	2.374
Acute hepatitis E	117	Saint Vincent and the Grenadines	DALYs	Both	0.072	-31.078	45.3
Acute hepatitis E	117	Saint Vincent and the Grenadines	Deaths	Both	0.098	-82.882	485.334
Acute hepatitis E	117	Saint Vincent and the Grenadines	Incidence	Both	-0.013	-2.351	2.38
Acute hepatitis E	118	Suriname	DALYs	Both	-0.454	-13.786	14.94
Acute hepatitis E	118	Suriname	Deaths	Both	-1.028	-52.579	106.564
Acute hepatitis E	118	Suriname	Incidence	Both	-0.012	-0.917	0.902
Acute hepatitis E	119	Trinidad and Tobago	DALYs	Both	-0.782	-13.25	13.479
Acute hepatitis E	119	Trinidad and Tobago	Deaths	Both	-2.548	-53.86	105.825
Acute hepatitis E	119	Trinidad and Tobago	Incidence	Both	-0.01	-0.769	0.755
Acute hepatitis E	121	Bolivia (Plurinational State of)	DALYs	Both	-0.016	-7.076	7.58
Acute hepatitis E	121	Bolivia (Plurinational State of)	Deaths	Both	0.113	-45.65	84.407
Acute hepatitis E	121	Bolivia (Plurinational State of)	Incidence	Both	-0.032	-0.398	0.336
Acute hepatitis E	122	Ecuador	DALYs	Both	-0.489	-4.723	3.933
Acute hepatitis E	122	Ecuador	Deaths	Both	-2.992	-33.673	41.88
Acute hepatitis E	122	Ecuador	Incidence	Both	-0.001	-0.221	0.22
Acute hepatitis E	123	Peru	DALYs	Both	-0.249	-2.734	2.299
Acute hepatitis E	123	Peru	Deaths	Both	-1.857	-24.98	28.392
Acute hepatitis E	123	Peru	Incidence	Both	0.015	-0.111	0.14
Acute hepatitis E	125	Colombia	DALYs	Both	-0.182	-2.335	2.019
Acute hepatitis E	125	Colombia	Deaths	Both	-2.352	-24.671	26.581
Acute hepatitis E	125	Colombia	Incidence	Both	-0.009	-0.116	0.097
Acute hepatitis E	126	Costa Rica	DALYs	Both	-0.1	-5.809	5.955
Acute hepatitis E	126	Costa Rica	Deaths	Both	-0.34	-34.573	51.805
Acute hepatitis E	126	Costa Rica	Incidence	Both	-0.038	-0.349	0.274
Acute hepatitis E	127	El Salvador	DALYs	Both	-0.277	-4.575	4.214
Acute hepatitis E	127	El Salvador	Deaths	Both	-1.181	-29.195	37.916
Acute hepatitis E	127	El Salvador	Incidence	Both	-0.047	-0.278	0.185
Acute hepatitis E	128	Guatemala	DALYs	Both	-0.058	-9.962	10.936
Acute hepatitis E	128	Guatemala	Deaths	Both	-0.379	-57.817	135.272
Acute hepatitis E	128	Guatemala	Incidence	Both	-0.038	-0.55	0.477
Acute hepatitis E	129	Honduras	DALYs	Both	-0.804	-7.335	6.188
Acute hepatitis E	129	Honduras	Deaths	Both	-1.6	-27.681	33.886
Acute hepatitis E	129	Honduras	Incidence	Both	-0.042	-0.476	0.393
Acute hepatitis E	130	Mexico	DALYs	Both	-0.638	-2.079	0.825
Acute hepatitis E	130	Mexico	Deaths	Both	-1.81	-8.828	5.749
Acute hepatitis E	130	Mexico	Incidence	Both	-0.061	-0.147	0.025
Acute hepatitis E	131	Nicaragua	DALYs	Both	-0.122	-7.084	7.362
Acute hepatitis E	131	Nicaragua	Deaths	Both	-0.368	-43.127	74.539
Acute hepatitis E	131	Nicaragua	Incidence	Both	-0.054	-0.426	0.319
Acute hepatitis E	132	Panama	DALYs	Both	0.001	-6.698	7.18
Acute hepatitis E	132	Panama	Deaths	Both	0.565	-59.954	152.538
Acute hepatitis E	132	Panama	Incidence	Both	-0.036	-0.372	0.301
Acute hepatitis E	133	Venezuela (Bolivarian Republic of)	DALYs	Both	-0.104	-3.046	2.927
Acute hepatitis E	133	Venezuela (Bolivarian Republic of)	Deaths	Both	-0.474	-31.319	44.225
Acute hepatitis E	133	Venezuela (Bolivarian Republic of)	Incidence	Both	-0.078	-0.223	0.067
Acute hepatitis E	135	Brazil	DALYs	Both	-0.212	-1.318	0.907
Acute hepatitis E	135	Brazil	Deaths	Both	-0.524	-7.413	6.877
Acute hepatitis E	135	Brazil	Incidence	Both	0.018	-0.041	0.077
Acute hepatitis E	136	Paraguay	DALYs	Both	0.027	-5.912	6.342
Acute hepatitis E	136	Paraguay	Deaths	Both	1.01	-51.633	110.949
Acute hepatitis E	136	Paraguay	Incidence	Both	-0.052	-0.359	0.255
Acute hepatitis E	139	Algeria	DALYs	Both	-2.148	-4.864	0.646
Acute hepatitis E	139	Algeria	Deaths	Both	-2.601	-10.925	6.5
Acute hepatitis E	139	Algeria	Incidence	Both	-0.026	-0.467	0.417
Acute hepatitis E	140	Bahrain	DALYs	Both	-6.682	-21.233	10.557
Acute hepatitis E	140	Bahrain	Deaths	Both	-7.076	-44.766	56.332
Acute hepatitis E	140	Bahrain	Incidence	Both	-0.026	-4.069	4.187
Acute hepatitis E	141	Egypt	DALYs	Both	-3.753	-4.326	-3.177
Acute hepatitis E	141	Egypt	Deaths	Both	-3.883	-5.722	-2.007
Acute hepatitis E	141	Egypt	Incidence	Both	-0.045	-0.243	0.152
Acute hepatitis E	142	Iran (Islamic Republic of)	DALYs	Both	-6.06	-7.1	-5.008
Acute hepatitis E	142	Iran (Islamic Republic of)	Deaths	Both	-8.261	-12.036	-4.324
Acute hepatitis E	142	Iran (Islamic Republic of)	Incidence	Both	0.041	-0.085	0.168
Acute hepatitis E	143	Iraq	DALYs	Both	-0.923	-2.591	0.774
Acute hepatitis E	143	Iraq	Deaths	Both	-1.118	-6.883	5.005
Acute hepatitis E	143	Iraq	Incidence	Both	-0.031	-0.221	0.159
Acute hepatitis E	144	Jordan	DALYs	Both	-2.229	-7.005	2.791
Acute hepatitis E	144	Jordan	Deaths	Both	-2.775	-18.311	15.716
Acute hepatitis E	144	Jordan	Incidence	Both	-0.052	-0.607	0.506
Acute hepatitis E	145	Kuwait	DALYs	Both	-2.361	-12.575	9.047
Acute hepatitis E	145	Kuwait	Deaths	Both	-6.419	-48.736	70.829
Acute hepatitis E	145	Kuwait	Incidence	Both	-0.006	-0.696	0.69
Acute hepatitis E	146	Lebanon	DALYs	Both	-0.361	-3.398	2.772
Acute hepatitis E	146	Lebanon	Deaths	Both	-0.4	-10.429	10.753
Acute hepatitis E	146	Lebanon	Incidence	Both	0.005	-0.382	0.394
Acute hepatitis E	147	Libya	DALYs	Both	-2.376	-5.213	0.546
Acute hepatitis E	147	Libya	Deaths	Both	-2.867	-12.669	8.034
Acute hepatitis E	147	Libya	Incidence	Both	-0.055	-0.413	0.305
Acute hepatitis E	148	Morocco	DALYs	Both	-2.28	-3.519	-1.024
Acute hepatitis E	148	Morocco	Deaths	Both	-2.784	-7.059	1.688
Acute hepatitis E	148	Morocco	Incidence	Both	-0.02	-0.181	0.141
Acute hepatitis E	149	Palestine	DALYs	Both	-3.599	-9.834	3.068
Acute hepatitis E	149	Palestine	Deaths	Both	-4.516	-24.622	20.954
Acute hepatitis E	149	Palestine	Incidence	Both	-0.037	-0.804	0.735
Acute hepatitis E	150	Oman	DALYs	Both	1.054	-8.432	11.524
Acute hepatitis E	150	Oman	Deaths	Both	1.612	-29.74	46.953
Acute hepatitis E	150	Oman	Incidence	Both	-0.029	-0.861	0.81
Acute hepatitis E	151	Qatar	DALYs	Both	-4.767	-21.334	15.29
Acute hepatitis E	151	Qatar	Deaths	Both	-5.314	-48.848	75.272
Acute hepatitis E	151	Qatar	Incidence	Both	-0.049	-3.684	3.723
Acute hepatitis E	152	Saudi Arabia	DALYs	Both	-3.864	-6.511	-1.143
Acute hepatitis E	152	Saudi Arabia	Deaths	Both	-5.189	-14.709	5.395
Acute hepatitis E	152	Saudi Arabia	Incidence	Both	0.08	-0.235	0.395
Acute hepatitis E	153	Syrian Arab Republic	DALYs	Both	-1.924	-4.565	0.791
Acute hepatitis E	153	Syrian Arab Republic	Deaths	Both	-2.517	-11.624	7.528
Acute hepatitis E	153	Syrian Arab Republic	Incidence	Both	-0.013	-0.336	0.311
Acute hepatitis E	154	Tunisia	DALYs	Both	-2.357	-4.952	0.31
Acute hepatitis E	154	Tunisia	Deaths	Both	-2.952	-11.473	6.39
Acute hepatitis E	154	Tunisia	Incidence	Both	-0.042	-0.398	0.315
Acute hepatitis E	155	Turkey	DALYs	Both	0.921	-0.259	2.115
Acute hepatitis E	155	Turkey	Deaths	Both	1.836	-3.162	7.092
Acute hepatitis E	155	Turkey	Incidence	Both	-0.08	-0.172	0.012
Acute hepatitis E	156	United Arab Emirates	DALYs	Both	2.226	-8.995	14.831
Acute hepatitis E	156	United Arab Emirates	Deaths	Both	2.266	-29.283	47.89
Acute hepatitis E	156	United Arab Emirates	Incidence	Both	0.012	-1.645	1.697
Acute hepatitis E	157	Yemen	DALYs	Both	-6.418	-7.655	-5.165
Acute hepatitis E	157	Yemen	Deaths	Both	-6.653	-10.564	-2.571
Acute hepatitis E	157	Yemen	Incidence	Both	-0.09	-0.468	0.289
Acute hepatitis E	160	Afghanistan	DALYs	Both	-5.091	-5.894	-4.282
Acute hepatitis E	160	Afghanistan	Deaths	Both	-5.132	-7.698	-2.495
Acute hepatitis E	160	Afghanistan	Incidence	Both	-0.035	-0.403	0.335
Acute hepatitis E	161	Bangladesh	DALYs	Both	-0.514	-1.238	0.214
Acute hepatitis E	161	Bangladesh	Deaths	Both	-0.5	-1.62	0.633
Acute hepatitis E	161	Bangladesh	Incidence	Both	0.113	0.017	0.21
Acute hepatitis E	162	Bhutan	DALYs	Both	-0.166	-11.238	12.288
Acute hepatitis E	162	Bhutan	Deaths	Both	-0.135	-32.144	46.974
Acute hepatitis E	162	Bhutan	Incidence	Both	-0.079	-1.466	1.329
Acute hepatitis E	163	India	DALYs	Both	-1.375	-1.736	-1.013
Acute hepatitis E	163	India	Deaths	Both	-1.529	-2.318	-0.734
Acute hepatitis E	163	India	Incidence	Both	0.044	0.011	0.078
Acute hepatitis E	164	Nepal	DALYs	Both	0.867	-0.76	2.521
Acute hepatitis E	164	Nepal	Deaths	Both	0.971	-4.194	6.415
Acute hepatitis E	164	Nepal	Incidence	Both	0.006	-0.224	0.236
Acute hepatitis E	165	Pakistan	DALYs	Both	1.091	0.679	1.504
Acute hepatitis E	165	Pakistan	Deaths	Both	1.153	-0.142	2.466
Acute hepatitis E	165	Pakistan	Incidence	Both	0.004	-0.078	0.085
Acute hepatitis E	168	Angola	DALYs	Both	-5.719	-8.64	-2.705
Acute hepatitis E	168	Angola	Deaths	Both	-6.118	-14.998	3.69
Acute hepatitis E	168	Angola	Incidence	Both	0.008	-0.511	0.53
Acute hepatitis E	169	Central African Republic	DALYs	Both	-2.179	-9.956	6.269
Acute hepatitis E	169	Central African Republic	Deaths	Both	-2.325	-24.917	27.066
Acute hepatitis E	169	Central African Republic	Incidence	Both	0.006	-1.143	1.168
Acute hepatitis E	170	Congo	DALYs	Both	-3.728	-15.185	9.277
Acute hepatitis E	170	Congo	Deaths	Both	-4.522	-36.801	44.245
Acute hepatitis E	170	Congo	Incidence	Both	0.023	-1.415	1.481
Acute hepatitis E	171	Democratic Republic of the Congo	DALYs	Both	-0.731	-4.326	3
Acute hepatitis E	171	Democratic Republic of the Congo	Deaths	Both	-1.002	-14.276	14.327
Acute hepatitis E	171	Democratic Republic of the Congo	Incidence	Both	-0.04	-0.304	0.224
Acute hepatitis E	172	Equatorial Guinea	DALYs	Both	-0.331	-33.537	49.464
Acute hepatitis E	172	Equatorial Guinea	Deaths	Both	-0.713	-88.83	782.55
Acute hepatitis E	172	Equatorial Guinea	Incidence	Both	0.012	-2.196	2.27
Acute hepatitis E	173	Gabon	DALYs	Both	-4.08	-14.459	7.558
Acute hepatitis E	173	Gabon	Deaths	Both	-5.384	-38.155	44.751
Acute hepatitis E	173	Gabon	Incidence	Both	-0.017	-1.016	0.992
Acute hepatitis E	175	Burundi	DALYs	Both	0.947	-3.465	5.561
Acute hepatitis E	175	Burundi	Deaths	Both	1.002	-12.325	16.354
Acute hepatitis E	175	Burundi	Incidence	Both	-0.071	-0.667	0.529
Acute hepatitis E	176	Comoros	DALYs	Both	0.096	-10.972	12.541
Acute hepatitis E	176	Comoros	Deaths	Both	0.107	-30.248	43.672
Acute hepatitis E	176	Comoros	Incidence	Both	0.002	-1.909	1.95
Acute hepatitis E	177	Djibouti	DALYs	Both	0.058	-13.604	15.881
Acute hepatitis E	177	Djibouti	Deaths	Both	0.044	-36.311	57.151
Acute hepatitis E	177	Djibouti	Incidence	Both	0.006	-2.469	2.545
Acute hepatitis E	178	Eritrea	DALYs	Both	0.037	-7.66	8.374
Acute hepatitis E	178	Eritrea	Deaths	Both	0.028	-21.694	27.777
Acute hepatitis E	178	Eritrea	Incidence	Both	-0.018	-1.406	1.39
Acute hepatitis E	179	Ethiopia	DALYs	Both	-1.114	-2.105	-0.113
Acute hepatitis E	179	Ethiopia	Deaths	Both	-1.09	-3.985	1.893
Acute hepatitis E	179	Ethiopia	Incidence	Both	0.029	-0.255	0.313
Acute hepatitis E	180	Kenya	DALYs	Both	-1.567	-2.651	-0.471
Acute hepatitis E	180	Kenya	Deaths	Both	-1.635	-4.958	1.803
Acute hepatitis E	180	Kenya	Incidence	Both	-0.035	-0.261	0.191
Acute hepatitis E	181	Madagascar	DALYs	Both	-1.719	-3.838	0.447
Acute hepatitis E	181	Madagascar	Deaths	Both	-1.856	-8.517	5.29
Acute hepatitis E	181	Madagascar	Incidence	Both	-0.019	-0.376	0.339
Acute hepatitis E	182	Malawi	DALYs	Both	-0.621	-3.826	2.692
Acute hepatitis E	182	Malawi	Deaths	Both	-0.72	-10.533	10.169
Acute hepatitis E	182	Malawi	Incidence	Both	-0.016	-0.474	0.444
Acute hepatitis E	183	Mauritius	DALYs	Both	-2.33	-13.211	9.916
Acute hepatitis E	183	Mauritius	Deaths	Both	-7.078	-55.697	94.898
Acute hepatitis E	183	Mauritius	Incidence	Both	-0.033	-0.71	0.648
Acute hepatitis E	184	Mozambique	DALYs	Both	-4.904	-6.685	-3.09
Acute hepatitis E	184	Mozambique	Deaths	Both	-5.166	-10.665	0.672
Acute hepatitis E	184	Mozambique	Incidence	Both	-0.034	-0.389	0.323
Acute hepatitis E	185	Rwanda	DALYs	Both	-2.525	-6.073	1.157
Acute hepatitis E	185	Rwanda	Deaths	Both	-2.68	-13.348	9.3
Acute hepatitis E	185	Rwanda	Incidence	Both	-0.042	-0.631	0.55
Acute hepatitis E	186	Seychelles	DALYs	Both	-2.192	-14.307	11.636
Acute hepatitis E	186	Seychelles	Deaths	Both	-2.332	-36.803	50.94
Acute hepatitis E	186	Seychelles	Incidence	Both	-0.006	-2.1	2.133
Acute hepatitis E	187	Somalia	DALYs	Both	-0.283	-2.173	1.644
Acute hepatitis E	187	Somalia	Deaths	Both	-0.332	-5.923	5.592
Acute hepatitis E	187	Somalia	Incidence	Both	-0.011	-0.749	0.733
Acute hepatitis E	189	United Republic of Tanzania	DALYs	Both	-2.683	-4.086	-1.259
Acute hepatitis E	189	United Republic of Tanzania	Deaths	Both	-2.812	-7.074	1.646
Acute hepatitis E	189	United Republic of Tanzania	Incidence	Both	-0.036	-0.285	0.213
Acute hepatitis E	190	Uganda	DALYs	Both	-2.668	-3.965	-1.354
Acute hepatitis E	190	Uganda	Deaths	Both	-2.763	-6.694	1.333
Acute hepatitis E	190	Uganda	Incidence	Both	-0.021	-0.334	0.292
Acute hepatitis E	191	Zambia	DALYs	Both	-3.308	-6.463	-0.047
Acute hepatitis E	191	Zambia	Deaths	Both	-3.494	-13.008	7.06
Acute hepatitis E	191	Zambia	Incidence	Both	-0.023	-0.556	0.514
Acute hepatitis E	193	Botswana	DALYs	Both	-3.546	-9.696	3.023
Acute hepatitis E	193	Botswana	Deaths	Both	-3.818	-21.808	18.311
Acute hepatitis E	193	Botswana	Incidence	Both	-0.03	-1.265	1.222
Acute hepatitis E	194	Lesotho	DALYs	Both	-1.408	-4.799	2.103
Acute hepatitis E	194	Lesotho	Deaths	Both	-1.463	-11.902	10.213
Acute hepatitis E	194	Lesotho	Incidence	Both	-0.021	-0.832	0.796
Acute hepatitis E	195	Namibia	DALYs	Both	-2.499	-8.21	3.568
Acute hepatitis E	195	Namibia	Deaths	Both	-2.685	-19.517	17.667
Acute hepatitis E	195	Namibia	Incidence	Both	-0.02	-1.112	1.084
Acute hepatitis E	196	South Africa	DALYs	Both	-0.525	-1.619	0.582
Acute hepatitis E	196	South Africa	Deaths	Both	-0.63	-4.364	3.25
Acute hepatitis E	196	South Africa	Incidence	Both	-0.094	-0.215	0.027
Acute hepatitis E	197	Eswatini	DALYs	Both	-2.964	-10.077	4.712
Acute hepatitis E	197	Eswatini	Deaths	Both	-3.091	-23.873	23.364
Acute hepatitis E	197	Eswatini	Incidence	Both	-0.023	-1.713	1.696
Acute hepatitis E	198	Zimbabwe	DALYs	Both	-0.51	-1.049	0.033
Acute hepatitis E	198	Zimbabwe	Deaths	Both	-0.528	-2.177	1.149
Acute hepatitis E	198	Zimbabwe	Incidence	Both	0.002	-0.407	0.413
Acute hepatitis E	200	Benin	DALYs	Both	-4.591	-6.777	-2.354
Acute hepatitis E	200	Benin	Deaths	Both	-4.856	-11.7	2.518
Acute hepatitis E	200	Benin	Incidence	Both	-0.035	-0.46	0.391
Acute hepatitis E	201	Burkina Faso	DALYs	Both	-3.481	-5.043	-1.892
Acute hepatitis E	201	Burkina Faso	Deaths	Both	-3.575	-8.254	1.343
Acute hepatitis E	201	Burkina Faso	Incidence	Both	-0.017	-0.409	0.378
Acute hepatitis E	202	Cameroon	DALYs	Both	-3.044	-5.871	-0.132
Acute hepatitis E	202	Cameroon	Deaths	Both	-3.505	-12.569	6.499
Acute hepatitis E	202	Cameroon	Incidence	Both	-0.041	-0.392	0.312
Acute hepatitis E	203	Cabo Verde	DALYs	Both	-2.721	-11.405	6.814
Acute hepatitis E	203	Cabo Verde	Deaths	Both	-3.47	-32.042	37.115
Acute hepatitis E	203	Cabo Verde	Incidence	Both	-0.05	-0.953	0.863
Acute hepatitis E	204	Chad	DALYs	Both	-2.264	-3.603	-0.906
Acute hepatitis E	204	Chad	Deaths	Both	-2.311	-6.377	1.932
Acute hepatitis E	204	Chad	Incidence	Both	-0.01	-0.428	0.41
Acute hepatitis E	205	Côte d'Ivoire	DALYs	Both	-4.532	-6.897	-2.108
Acute hepatitis E	205	Côte d'Ivoire	Deaths	Both	-4.852	-12.096	2.988
Acute hepatitis E	205	Côte d'Ivoire	Incidence	Both	-0.026	-0.453	0.403
Acute hepatitis E	206	Gambia	DALYs	Both	-2.757	-14.423	10.499
Acute hepatitis E	206	Gambia	Deaths	Both	-3.212	-36.815	48.261
Acute hepatitis E	206	Gambia	Incidence	Both	-0.012	-1.356	1.35
Acute hepatitis E	207	Ghana	DALYs	Both	-5.34	-6.652	-4.01
Acute hepatitis E	207	Ghana	Deaths	Both	-5.463	-9.442	-1.309
Acute hepatitis E	207	Ghana	Incidence	Both	-0.066	-0.379	0.249
Acute hepatitis E	208	Guinea	DALYs	Both	-3.866	-5.003	-2.716
Acute hepatitis E	208	Guinea	Deaths	Both	-3.959	-7.495	-0.288
Acute hepatitis E	208	Guinea	Incidence	Both	-0.034	-0.39	0.323
Acute hepatitis E	209	Guinea-Bissau	DALYs	Both	-4.029	-10.642	3.074
Acute hepatitis E	209	Guinea-Bissau	Deaths	Both	-4.152	-23.066	19.412
Acute hepatitis E	209	Guinea-Bissau	Incidence	Both	-0.028	-1.691	1.663
Acute hepatitis E	210	Liberia	DALYs	Both	-4.262	-7.131	-1.305
Acute hepatitis E	210	Liberia	Deaths	Both	-4.435	-13.169	5.178
Acute hepatitis E	210	Liberia	Incidence	Both	-0.014	-0.72	0.698
Acute hepatitis E	211	Mali	DALYs	Both	-0.564	-3.599	2.566
Acute hepatitis E	211	Mali	Deaths	Both	-0.633	-9.963	9.663
Acute hepatitis E	211	Mali	Incidence	Both	-0.01	-0.447	0.43
Acute hepatitis E	212	Mauritania	DALYs	Both	-5.926	-9.086	-2.657
Acute hepatitis E	212	Mauritania	Deaths	Both	-6.202	-15.821	4.516
Acute hepatitis E	212	Mauritania	Incidence	Both	0.03	-0.679	0.745
Acute hepatitis E	213	Niger	DALYs	Both	-2.852	-5.025	-0.629
Acute hepatitis E	213	Niger	Deaths	Both	-2.923	-9.36	3.972
Acute hepatitis E	213	Niger	Incidence	Both	0	-0.529	0.533
Acute hepatitis E	214	Nigeria	DALYs	Both	-6.884	-7.267	-6.501
Acute hepatitis E	214	Nigeria	Deaths	Both	-7.096	-8.219	-5.96
Acute hepatitis E	214	Nigeria	Incidence	Both	0.009	-0.086	0.105
Acute hepatitis E	215	Sao Tome and Principe	DALYs	Both	-3.507	-27.072	27.673
Acute hepatitis E	215	Sao Tome and Principe	Deaths	Both	-3.9	-66.469	175.423
Acute hepatitis E	215	Sao Tome and Principe	Incidence	Both	0.029	-2.429	2.548
Acute hepatitis E	216	Senegal	DALYs	Both	-2.639	-5.926	0.764
Acute hepatitis E	216	Senegal	Deaths	Both	-3.036	-13.586	8.802
Acute hepatitis E	216	Senegal	Incidence	Both	-0.019	-0.397	0.36
Acute hepatitis E	217	Sierra Leone	DALYs	Both	-5.337	-7.302	-3.33
Acute hepatitis E	217	Sierra Leone	Deaths	Both	-5.523	-11.655	1.034
Acute hepatitis E	217	Sierra Leone	Incidence	Both	-0.018	-0.498	0.465
Acute hepatitis E	218	Togo	DALYs	Both	-1.774	-8.044	4.924
Acute hepatitis E	218	Togo	Deaths	Both	-2.065	-21.533	22.232
Acute hepatitis E	218	Togo	Incidence	Both	-0.064	-0.763	0.639
Acute hepatitis E	298	American Samoa	DALYs	Both	-1.902	-49.388	90.138
Acute hepatitis E	298	American Samoa	Deaths	Both	-2.75	-91.559	1020.377
Acute hepatitis E	298	American Samoa	Incidence	Both	0.015	-5.496	5.847
Acute hepatitis E	305	Bermuda	DALYs	Both	-0.267	-33.842	50.347
Acute hepatitis E	305	Bermuda	Deaths	Both	-1.313	-98.191	5282.263
Acute hepatitis E	305	Bermuda	Incidence	Both	-0.035	-2.06	2.032
Acute hepatitis E	320	Cook Islands	DALYs	Both	-0.602	-71.542	247.178
Acute hepatitis E	320	Cook Islands	Deaths	Both	-3.224	-100	143166602.55
Acute hepatitis E	320	Cook Islands	Incidence	Both	-0.015	-5.911	6.251
Acute hepatitis E	349	Greenland	DALYs	Both	-1.999	-56.152	119.037
Acute hepatitis E	349	Greenland	Deaths	Both	-5.005	-97.548	3580.641
Acute hepatitis E	349	Greenland	Incidence	Both	-0.026	-5.643	5.924
Acute hepatitis E	351	Guam	DALYs	Both	-1.383	-40.613	63.763
Acute hepatitis E	351	Guam	Deaths	Both	-3.241	-90.788	916.265
Acute hepatitis E	351	Guam	Incidence	Both	-0.019	-3.026	3.081
Acute hepatitis E	367	Monaco	DALYs	Both	0.209	-28.371	40.192
Acute hepatitis E	367	Monaco	Deaths	Both	1.389	-95.373	2121.923
Acute hepatitis E	367	Monaco	Incidence	Both	0.001	-1.737	1.769
Acute hepatitis E	369	Nauru	DALYs	Both	-2.789	-94.557	1636.325
Acute hepatitis E	369	Nauru	Deaths	Both	-3.919	-99.998	5762879.154
Acute hepatitis E	369	Nauru	Incidence	Both	0.028	-19.425	24.177
Acute hepatitis E	374	Niue	DALYs	Both	-1.726	-83.636	490.171
Acute hepatitis E	374	Niue	Deaths	Both	-3.094	-99.978	424877.881
Acute hepatitis E	374	Niue	Incidence	Both	-0.008	-11.393	12.839
Acute hepatitis E	376	Northern Mariana Islands	DALYs	Both	-1.764	-61.372	149.823
Acute hepatitis E	376	Northern Mariana Islands	Deaths	Both	-2.487	-96.52	2632.696
Acute hepatitis E	376	Northern Mariana Islands	Incidence	Both	-0.01	-7.728	8.354
Acute hepatitis E	380	Palau	DALYs	Both	-1.675	-57.777	128.967
Acute hepatitis E	380	Palau	Deaths	Both	-1.92	-94.167	1549.327
Acute hepatitis E	380	Palau	Incidence	Both	-0.023	-8.879	9.693
Acute hepatitis E	385	Puerto Rico	DALYs	Both	-0.014	-4.685	4.885
Acute hepatitis E	385	Puerto Rico	Deaths	Both	-0.123	-29.398	41.29
Acute hepatitis E	385	Puerto Rico	Incidence	Both	-0.006	-0.26	0.248
Acute hepatitis E	393	Saint Kitts and Nevis	DALYs	Both	-0.743	-39.734	63.474
Acute hepatitis E	393	Saint Kitts and Nevis	Deaths	Both	-1.005	-86.616	632.219
Acute hepatitis E	393	Saint Kitts and Nevis	Incidence	Both	-0.042	-3.647	3.698
Acute hepatitis E	396	San Marino	DALYs	Both	-0.742	-11.963	11.909
Acute hepatitis E	396	San Marino	Deaths	Both	-0.763	-33.688	48.509
Acute hepatitis E	396	San Marino	Incidence	Both	-0.045	-2.281	2.243
Acute hepatitis E	413	Tokelau	DALYs	Both	-2.565	-91.063	962.307
Acute hepatitis E	413	Tokelau	Deaths	Both	-3.742	-99.992	1218155.56
Acute hepatitis E	413	Tokelau	Incidence	Both	0.023	-16.816	20.27
Acute hepatitis E	416	Tuvalu	DALYs	Both	-2.56	-81.47	412.399
Acute hepatitis E	416	Tuvalu	Deaths	Both	-3.68	-99.808	48269.098
Acute hepatitis E	416	Tuvalu	Incidence	Both	0.018	-12.343	14.121
Acute hepatitis E	422	United States Virgin Islands	DALYs	Both	-0.745	-34.914	51.363
Acute hepatitis E	422	United States Virgin Islands	Deaths	Both	-2.275	-87.78	681.543
Acute hepatitis E	422	United States Virgin Islands	Incidence	Both	-0.01	-2.571	2.619
Acute hepatitis E	435	South Sudan	DALYs	Both	1.351	-0.923	3.678
Acute hepatitis E	435	South Sudan	Deaths	Both	1.38	-5.397	8.642
Acute hepatitis E	435	South Sudan	Incidence	Both	-0.005	-0.506	0.498
Acute hepatitis E	522	Sudan	DALYs	Both	-4.707	-5.422	-3.987
Acute hepatitis E	522	Sudan	Deaths	Both	-4.859	-7.157	-2.505
Acute hepatitis E	522	Sudan	Incidence	Both	-0.023	-0.27	0.225
