# Supplementary material for: Global Temporal Trends and Projections of Acute Hepatitis E Epidemiology for Adults 65 Years and Older from 1990 to 2021: Global Burden of Disease 2021 Based Study
Source: Trop Med Infect Dis. 2026 Mar 17;11(3):82. doi: 10.3390/tropicalmed11030082 (PMC13030068; doi:10.3390/tropicalmed11030082)
Supplement: Supplementary file 1 [file tropicalmed-11-00082-s001.zip › Stable3.csv]

Supplement Table 2: ARIMA model forecasting the incidence, mortality and disability - adjusted life years of acute hepatitis E in the elderly in 2025.
cause	measure	metric	location_id	location	sex	age	cmmlsa	year	observed	fitted	resid	model	aic	bic	aicc	cor	cor_p	Q	LB_P	mean	low	up
Acute hepatitis E	Deaths	Rate	1	Global	Both	All ages	Deaths,Rate	1990	0.212413769164414	0.212318774851142	0.0000949943132724222	(0,2,1)	-307.3813591	-304.5789643	-306.9369147	0.999629892681389	0.00000000000000000000000000000000000000000000000158150693046679	7.8107	0.167	NA	NA	NA
Acute hepatitis E	Deaths	Rate	1	Global	Both	All ages	Deaths,Rate	1991	0.209965227096747	0.210255683891589	-0.000290457	(0,2,1)	-307.3813591	-304.5789643	-306.9369147	0.999629892681389	0.00000000000000000000000000000000000000000000000158150693046679	7.8107	0.167	NA	NA	NA
Acute hepatitis E	Deaths	Rate	1	Global	Both	All ages	Deaths,Rate	1992	0.207334785217598	0.207495193112473	-0.000160408	(0,2,1)	-307.3813591	-304.5789643	-306.9369147	0.999629892681389	0.00000000000000000000000000000000000000000000000158150693046679	7.8107	0.167	NA	NA	NA
Acute hepatitis E	Deaths	Rate	1	Global	Both	All ages	Deaths,Rate	1993	0.204207635659131	0.204616783492218	-0.000409148	(0,2,1)	-307.3813591	-304.5789643	-306.9369147	0.999629892681389	0.00000000000000000000000000000000000000000000000158150693046679	7.8107	0.167	NA	NA	NA
Acute hepatitis E	Deaths	Rate	1	Global	Both	All ages	Deaths,Rate	1994	0.200301033255141	0.200865383662389	-0.00056435	(0,2,1)	-307.3813591	-304.5789643	-306.9369147	0.999629892681389	0.00000000000000000000000000000000000000000000000158150693046679	7.8107	0.167	NA	NA	NA
Acute hepatitis E	Deaths	Rate	1	Global	Both	All ages	Deaths,Rate	1995	0.196852879990527	0.196099353901349	0.000753526089177553	(0,2,1)	-307.3813591	-304.5789643	-306.9369147	0.999629892681389	0.00000000000000000000000000000000000000000000000158150693046679	7.8107	0.167	NA	NA	NA
Acute hepatitis E	Deaths	Rate	1	Global	Both	All ages	Deaths,Rate	1996	0.190942136906417	0.193801501965206	-0.002859365	(0,2,1)	-307.3813591	-304.5789643	-306.9369147	0.999629892681389	0.00000000000000000000000000000000000000000000000158150693046679	7.8107	0.167	NA	NA	NA
Acute hepatitis E	Deaths	Rate	1	Global	Both	All ages	Deaths,Rate	1997	0.185421246916675	0.183516806171889	0.00190444074478564	(0,2,1)	-307.3813591	-304.5789643	-306.9369147	0.999629892681389	0.00000000000000000000000000000000000000000000000158150693046679	7.8107	0.167	NA	NA	NA
Acute hepatitis E	Deaths	Rate	1	Global	Both	All ages	Deaths,Rate	1998	0.180356521456358	0.180909782529686	-0.000553261	(0,2,1)	-307.3813591	-304.5789643	-306.9369147	0.999629892681389	0.00000000000000000000000000000000000000000000000158150693046679	7.8107	0.167	NA	NA	NA
Acute hepatitis E	Deaths	Rate	1	Global	Both	All ages	Deaths,Rate	1999	0.174613830781357	0.174998495946327	-0.000384665	(0,2,1)	-307.3813591	-304.5789643	-306.9369147	0.999629892681389	0.00000000000000000000000000000000000000000000000158150693046679	7.8107	0.167	NA	NA	NA
Acute hepatitis E	Deaths	Rate	1	Global	Both	All ages	Deaths,Rate	2000	0.168936580348785	0.168667215232729	0.000269365116055818	(0,2,1)	-307.3813591	-304.5789643	-306.9369147	0.999629892681389	0.00000000000000000000000000000000000000000000000158150693046679	7.8107	0.167	NA	NA	NA
Acute hepatitis E	Deaths	Rate	1	Global	Both	All ages	Deaths,Rate	2001	0.160827928630556	0.163402129409598	-0.002574201	(0,2,1)	-307.3813591	-304.5789643	-306.9369147	0.999629892681389	0.00000000000000000000000000000000000000000000000158150693046679	7.8107	0.167	NA	NA	NA
Acute hepatitis E	Deaths	Rate	1	Global	Both	All ages	Deaths,Rate	2002	0.147544537769535	0.15135457439654	-0.003810037	(0,2,1)	-307.3813591	-304.5789643	-306.9369147	0.999629892681389	0.00000000000000000000000000000000000000000000000158150693046679	7.8107	0.167	NA	NA	NA
Acute hepatitis E	Deaths	Rate	1	Global	Both	All ages	Deaths,Rate	2003	0.13495698876466	0.132241271215761	0.00271571754889903	(0,2,1)	-307.3813591	-304.5789643	-306.9369147	0.999629892681389	0.00000000000000000000000000000000000000000000000158150693046679	7.8107	0.167	NA	NA	NA
Acute hepatitis E	Deaths	Rate	1	Global	Both	All ages	Deaths,Rate	2004	0.124787750617846	0.123809167080906	0.000978583536939854	(0,2,1)	-307.3813591	-304.5789643	-306.9369147	0.999629892681389	0.00000000000000000000000000000000000000000000000158150693046679	7.8107	0.167	NA	NA	NA
Acute hepatitis E	Deaths	Rate	1	Global	Both	All ages	Deaths,Rate	2005	0.116995775947835	0.115137304844883	0.00185847110295238	(0,2,1)	-307.3813591	-304.5789643	-306.9369147	0.999629892681389	0.00000000000000000000000000000000000000000000000158150693046679	7.8107	0.167	NA	NA	NA
Acute hepatitis E	Deaths	Rate	1	Global	Both	All ages	Deaths,Rate	2006	0.112155427197498	0.110189062725372	0.00196636447212636	(0,2,1)	-307.3813591	-304.5789643	-306.9369147	0.999629892681389	0.00000000000000000000000000000000000000000000000158150693046679	7.8107	0.167	NA	NA	NA
Acute hepatitis E	Deaths	Rate	1	Global	Both	All ages	Deaths,Rate	2007	0.108095878405722	0.10835753915854	-0.000261661	(0,2,1)	-307.3813591	-304.5789643	-306.9369147	0.999629892681389	0.00000000000000000000000000000000000000000000000158150693046679	7.8107	0.167	NA	NA	NA
Acute hepatitis E	Deaths	Rate	1	Global	Both	All ages	Deaths,Rate	2008	0.103891653857047	0.103897611152131	-5.9573E-06	(0,2,1)	-307.3813591	-304.5789643	-306.9369147	0.999629892681389	0.00000000000000000000000000000000000000000000000158150693046679	7.8107	0.167	NA	NA	NA
Acute hepatitis E	Deaths	Rate	1	Global	Both	All ages	Deaths,Rate	2009	0.100684317785716	0.0996842710708803	0.00100004671483566	(0,2,1)	-307.3813591	-304.5789643	-306.9369147	0.999629892681389	0.00000000000000000000000000000000000000000000000158150693046679	7.8107	0.167	NA	NA	NA
Acute hepatitis E	Deaths	Rate	1	Global	Both	All ages	Deaths,Rate	2010	0.0981815904574234	0.0980071527109934	0.000174437746430014	(0,2,1)	-307.3813591	-304.5789643	-306.9369147	0.999629892681389	0.00000000000000000000000000000000000000000000000158150693046679	7.8107	0.167	NA	NA	NA
Acute hepatitis E	Deaths	Rate	1	Global	Both	All ages	Deaths,Rate	2011	0.0954271262252258	0.0957713406429312	-0.000344214	(0,2,1)	-307.3813591	-304.5789643	-306.9369147	0.999629892681389	0.00000000000000000000000000000000000000000000000158150693046679	7.8107	0.167	NA	NA	NA
Acute hepatitis E	Deaths	Rate	1	Global	Both	All ages	Deaths,Rate	2012	0.0931834924282942	0.0924901780168495	0.000693314411444729	(0,2,1)	-307.3813591	-304.5789643	-306.9369147	0.999629892681389	0.00000000000000000000000000000000000000000000000158150693046679	7.8107	0.167	NA	NA	NA
Acute hepatitis E	Deaths	Rate	1	Global	Both	All ages	Deaths,Rate	2013	0.0921898030957908	0.0913074166534429	0.000882386442347933	(0,2,1)	-307.3813591	-304.5789643	-306.9369147	0.999629892681389	0.00000000000000000000000000000000000000000000000158150693046679	7.8107	0.167	NA	NA	NA
Acute hepatitis E	Deaths	Rate	1	Global	Both	All ages	Deaths,Rate	2014	0.0910283560362246	0.0916639076099262	-0.000635552	(0,2,1)	-307.3813591	-304.5789643	-306.9369147	0.999629892681389	0.00000000000000000000000000000000000000000000000158150693046679	7.8107	0.167	NA	NA	NA
Acute hepatitis E	Deaths	Rate	1	Global	Both	All ages	Deaths,Rate	2015	0.0894762826141315	0.0895299737052957	-5.36911E-05	(0,2,1)	-307.3813591	-304.5789643	-306.9369147	0.999629892681389	0.00000000000000000000000000000000000000000000000158150693046679	7.8107	0.167	NA	NA	NA
Acute hepatitis E	Deaths	Rate	1	Global	Both	All ages	Deaths,Rate	2016	0.088507324828718	0.087895745062423	0.000611579766295025	(0,2,1)	-307.3813591	-304.5789643	-306.9369147	0.999629892681389	0.00000000000000000000000000000000000000000000000158150693046679	7.8107	0.167	NA	NA	NA
Acute hepatitis E	Deaths	Rate	1	Global	Both	All ages	Deaths,Rate	2017	0.0878142641637138	0.0878625937513219	-4.83296E-05	(0,2,1)	-307.3813591	-304.5789643	-306.9369147	0.999629892681389	0.00000000000000000000000000000000000000000000000158150693046679	7.8107	0.167	NA	NA	NA
Acute hepatitis E	Deaths	Rate	1	Global	Both	All ages	Deaths,Rate	2018	0.0871974991921133	0.0870955817499965	0.000101917442116808	(0,2,1)	-307.3813591	-304.5789643	-306.9369147	0.999629892681389	0.00000000000000000000000000000000000000000000000158150693046679	7.8107	0.167	NA	NA	NA
Acute hepatitis E	Deaths	Rate	1	Global	Both	All ages	Deaths,Rate	2019	0.086622638762027	0.0866347653683175	-1.21266E-05	(0,2,1)	-307.3813591	-304.5789643	-306.9369147	0.999629892681389	0.00000000000000000000000000000000000000000000000158150693046679	7.8107	0.167	NA	NA	NA
Acute hepatitis E	Deaths	Rate	1	Global	Both	All ages	Deaths,Rate	2020	0.0854753140141576	0.0860413494573218	-0.000566035	(0,2,1)	-307.3813591	-304.5789643	-306.9369147	0.999629892681389	0.00000000000000000000000000000000000000000000000158150693046679	7.8107	0.167	NA	NA	NA
Acute hepatitis E	Deaths	Rate	1	Global	Both	All ages	Deaths,Rate	2021	0.0836091102276794	0.0840279077095191	-0.000418797	(0,2,1)	-307.3813591	-304.5789643	-306.9369147	0.999629892681389	0.00000000000000000000000000000000000000000000000158150693046679	7.8107	0.167	NA	NA	NA
Acute hepatitis E	Deaths	Rate	1	Global	Both	All ages	Deaths,Rate	2021	NA	NA	NA	NA	NA	NA	NA	NA	NA	NA	NA	0.0836091102276794	0.0836091102276794	0.0836091102276794
Acute hepatitis E	Deaths	Rate	1	Global	Both	All ages	Deaths,Rate	2022	NA	NA	NA	NA	NA	NA	NA	NA	NA	NA	NA	0.0815208825346788	0.0788447591692742	0.0841970059000834
Acute hepatitis E	Deaths	Rate	1	Global	Both	All ages	Deaths,Rate	2023	NA	NA	NA	NA	NA	NA	NA	NA	NA	NA	NA	0.0794326548416782	0.0721520056192818	0.0867133040640747
Acute hepatitis E	Deaths	Rate	1	Global	Both	All ages	Deaths,Rate	2024	NA	NA	NA	NA	NA	NA	NA	NA	NA	NA	NA	0.0773444271486776	0.0642648855410532	0.090423968756302
Acute hepatitis E	Deaths	Rate	1	Global	Both	All ages	Deaths,Rate	2025	NA	NA	NA	NA	NA	NA	NA	NA	NA	NA	NA	0.075256199455677	0.0553841824183383	0.0951282164930157
Acute hepatitis E	Deaths	Rate	1	Global	Both	All ages	Deaths,Rate	2026	NA	NA	NA	NA	NA	NA	NA	NA	NA	NA	NA	0.0731679717626764	0.04563596187115	0.100699981654203
Acute hepatitis E	Deaths	Rate	1	Global	Both	All ages	Deaths,Rate	2027	NA	NA	NA	NA	NA	NA	NA	NA	NA	NA	NA	0.0710797440696758	0.0351081762773555	0.107051311861996
Acute hepatitis E	Deaths	Rate	1	Global	Both	All ages	Deaths,Rate	2028	NA	NA	NA	NA	NA	NA	NA	NA	NA	NA	NA	0.0689915163766752	0.0238665877716252	0.114116444981725
Acute hepatitis E	Deaths	Rate	1	Global	Both	All ages	Deaths,Rate	2029	NA	NA	NA	NA	NA	NA	NA	NA	NA	NA	NA	0.0669032886836746	0.0119627407854725	0.121843836581877
Acute hepatitis E	Deaths	Rate	1	Global	Both	All ages	Deaths,Rate	2030	NA	NA	NA	NA	NA	NA	NA	NA	NA	NA	NA	0.064815060990674	-0.000561566	0.130191687646049
Acute hepatitis E	Deaths	Rate	1	Global	Both	All ages	Deaths,Rate	2031	NA	NA	NA	NA	NA	NA	NA	NA	NA	NA	NA	0.0627268332976734	-0.013671553	0.139125219852777
Acute hepatitis E	Deaths	Rate	1	Global	Both	All ages	Deaths,Rate	2032	NA	NA	NA	NA	NA	NA	NA	NA	NA	NA	NA	0.0606386056046728	-0.027337698	0.148614909389741
Acute hepatitis E	Deaths	Rate	1	Global	Both	All ages	Deaths,Rate	2033	NA	NA	NA	NA	NA	NA	NA	NA	NA	NA	NA	0.0585503779116722	-0.04153453	0.158635285611996
Acute hepatitis E	Deaths	Rate	1	Global	Both	All ages	Deaths,Rate	2034	NA	NA	NA	NA	NA	NA	NA	NA	NA	NA	NA	0.0564621502186716	-0.056239781	0.169164081841379
Acute hepatitis E	Deaths	Rate	1	Global	Both	All ages	Deaths,Rate	2035	NA	NA	NA	NA	NA	NA	NA	NA	NA	NA	NA	0.054373922525671	-0.071433771	0.18018161590001
Acute hepatitis E	Deaths	Rate	1	Global	Both	All ages	Deaths,Rate	2036	NA	NA	NA	NA	NA	NA	NA	NA	NA	NA	NA	0.0522856948326704	-0.087098937	0.191670326229379
Acute hepatitis E	Deaths	Rate	1	Global	Both	All ages	Deaths,Rate	2037	NA	NA	NA	NA	NA	NA	NA	NA	NA	NA	NA	0.0501974671396698	-0.103219482	0.203614416731071
Acute hepatitis E	Deaths	Rate	1	Global	Both	All ages	Deaths,Rate	2038	NA	NA	NA	NA	NA	NA	NA	NA	NA	NA	NA	0.0481092394466692	-0.119781101	0.215999579631393
Acute hepatitis E	Deaths	Rate	1	Global	Both	All ages	Deaths,Rate	2039	NA	NA	NA	NA	NA	NA	NA	NA	NA	NA	NA	0.0460210117536686	-0.136770752	0.228812775638146
Acute hepatitis E	Deaths	Rate	1	Global	Both	All ages	Deaths,Rate	2040	NA	NA	NA	NA	NA	NA	NA	NA	NA	NA	NA	0.043932784060668	-0.154176489	0.242042057013922
Acute hepatitis E	Deaths	Rate	1	Global	Both	All ages	Deaths,Rate	2041	NA	NA	NA	NA	NA	NA	NA	NA	NA	NA	NA	0.0418445563676674	-0.171987311	0.255676423365351
Acute hepatitis E	Deaths	Rate	1	Global	Both	All ages	Deaths,Rate	2042	NA	NA	NA	NA	NA	NA	NA	NA	NA	NA	NA	0.0397563286746668	-0.190193045	0.269705702761899
Acute hepatitis E	Deaths	Rate	1	Global	Both	All ages	Deaths,Rate	2043	NA	NA	NA	NA	NA	NA	NA	NA	NA	NA	NA	0.0376681009816662	-0.208784251	0.284120452738388
Acute hepatitis E	Deaths	Rate	1	Global	Both	All ages	Deaths,Rate	2044	NA	NA	NA	NA	NA	NA	NA	NA	NA	NA	NA	0.0355798732886656	-0.227752131	0.298911877100983
Acute hepatitis E	Deaths	Rate	1	Global	Both	All ages	Deaths,Rate	2045	NA	NA	NA	NA	NA	NA	NA	NA	NA	NA	NA	0.033491645595665	-0.247088464	0.314071755434995
Acute hepatitis E	Deaths	Rate	1	Global	Both	All ages	Deaths,Rate	2046	NA	NA	NA	NA	NA	NA	NA	NA	NA	NA	NA	0.0314034179026644	-0.266785547	0.329592382925698
Acute hepatitis E	Deaths	Rate	1	Global	Both	All ages	Deaths,Rate	2047	NA	NA	NA	NA	NA	NA	NA	NA	NA	NA	NA	0.0293151902096638	-0.286836138	0.345466518630325
Acute hepatitis E	Deaths	Rate	1	Global	Both	All ages	Deaths,Rate	2048	NA	NA	NA	NA	NA	NA	NA	NA	NA	NA	NA	0.0272269625166632	-0.307233416	0.361687340734385
Acute hepatitis E	Deaths	Rate	1	Global	Both	All ages	Deaths,Rate	2049	NA	NA	NA	NA	NA	NA	NA	NA	NA	NA	NA	0.0251387348236626	-0.327970938	0.378248407624979
Acute hepatitis E	Deaths	Rate	1	Global	Both	All ages	Deaths,Rate	2050	NA	NA	NA	NA	NA	NA	NA	NA	NA	NA	NA	0.023050507130662	-0.34904261	0.395143623843738
Acute hepatitis E	DALYs	Rate	1	Global	Both	All ages	DALYs,Rate	1990	4.2126991	4.21081512368628	0.00188397606972378	(0,2,1)	-132.2782067	-129.475812	-131.8337623	0.99964319097298	0.000000000000000000000000000000000000000000000000913548078784802	6.4908	0.2613	NA	NA	NA
Acute hepatitis E	DALYs	Rate	1	Global	Both	All ages	DALYs,Rate	1991	4.16135817736851	4.16712488250872	-0.005766705	(0,2,1)	-132.2782067	-129.475812	-131.8337623	0.99964319097298	0.000000000000000000000000000000000000000000000000913548078784802	6.4908	0.2613	NA	NA	NA
Acute hepatitis E	DALYs	Rate	1	Global	Both	All ages	DALYs,Rate	1992	4.10559774375033	4.10949569955935	-0.003897956	(0,2,1)	-132.2782067	-129.475812	-131.8337623	0.99964319097298	0.000000000000000000000000000000000000000000000000913548078784802	6.4908	0.2613	NA	NA	NA
Acute hepatitis E	DALYs	Rate	1	Global	Both	All ages	DALYs,Rate	1993	4.04271256268509	4.04785372015154	-0.005141157	(0,2,1)	-132.2782067	-129.475812	-131.8337623	0.99964319097298	0.000000000000000000000000000000000000000000000000913548078784802	6.4908	0.2613	NA	NA	NA
Acute hepatitis E	DALYs	Rate	1	Global	Both	All ages	DALYs,Rate	1994	3.96387893696559	3.97707240682544	-0.01319347	(0,2,1)	-132.2782067	-129.475812	-131.8337623	0.99964319097298	0.000000000000000000000000000000000000000000000000913548078784802	6.4908	0.2613	NA	NA	NA
Acute hepatitis E	DALYs	Rate	1	Global	Both	All ages	DALYs,Rate	1995	3.89185232765853	3.87813273334313	0.0137195943153966	(0,2,1)	-132.2782067	-129.475812	-131.8337623	0.99964319097298	0.000000000000000000000000000000000000000000000000913548078784802	6.4908	0.2613	NA	NA	NA
Acute hepatitis E	DALYs	Rate	1	Global	Both	All ages	DALYs,Rate	1996	3.7790303904626	3.82705824284104	-0.048027852	(0,2,1)	-132.2782067	-129.475812	-131.8337623	0.99964319097298	0.000000000000000000000000000000000000000000000000913548078784802	6.4908	0.2613	NA	NA	NA
Acute hepatitis E	DALYs	Rate	1	Global	Both	All ages	DALYs,Rate	1997	3.67521236083655	3.64074744690103	0.0344649139355246	(0,2,1)	-132.2782067	-129.475812	-131.8337623	0.99964319097298	0.000000000000000000000000000000000000000000000000913548078784802	6.4908	0.2613	NA	NA	NA
Acute hepatitis E	DALYs	Rate	1	Global	Both	All ages	DALYs,Rate	1998	3.57847239140869	3.58967743445061	-0.011205043	(0,2,1)	-132.2782067	-129.475812	-131.8337623	0.99964319097298	0.000000000000000000000000000000000000000000000000913548078784802	6.4908	0.2613	NA	NA	NA
Acute hepatitis E	DALYs	Rate	1	Global	Both	All ages	DALYs,Rate	1999	3.46927182101001	3.47578727999842	-0.006515459	(0,2,1)	-132.2782067	-129.475812	-131.8337623	0.99964319097298	0.000000000000000000000000000000000000000000000000913548078784802	6.4908	0.2613	NA	NA	NA
Acute hepatitis E	DALYs	Rate	1	Global	Both	All ages	DALYs,Rate	2000	3.36107104155137	3.35661424209621	0.00445679945516382	(0,2,1)	-132.2782067	-129.475812	-131.8337623	0.99964319097298	0.000000000000000000000000000000000000000000000000913548078784802	6.4908	0.2613	NA	NA	NA
Acute hepatitis E	DALYs	Rate	1	Global	Both	All ages	DALYs,Rate	2001	3.20711858676414	3.25523495775547	-0.048116371	(0,2,1)	-132.2782067	-129.475812	-131.8337623	0.99964319097298	0.000000000000000000000000000000000000000000000000913548078784802	6.4908	0.2613	NA	NA	NA
Acute hepatitis E	DALYs	Rate	1	Global	Both	All ages	DALYs,Rate	2002	2.95397129515998	3.02763579194501	-0.073664497	(0,2,1)	-132.2782067	-129.475812	-131.8337623	0.99964319097298	0.000000000000000000000000000000000000000000000000913548078784802	6.4908	0.2613	NA	NA	NA
Acute hepatitis E	DALYs	Rate	1	Global	Both	All ages	DALYs,Rate	2003	2.71479632061891	2.66173794642546	0.0530583741934469	(0,2,1)	-132.2782067	-129.475812	-131.8337623	0.99964319097298	0.000000000000000000000000000000000000000000000000913548078784802	6.4908	0.2613	NA	NA	NA
Acute hepatitis E	DALYs	Rate	1	Global	Both	All ages	DALYs,Rate	2004	2.52400603798921	2.50377389574501	0.0202321422442028	(0,2,1)	-132.2782067	-129.475812	-131.8337623	0.99964319097298	0.000000000000000000000000000000000000000000000000913548078784802	6.4908	0.2613	NA	NA	NA
Acute hepatitis E	DALYs	Rate	1	Global	Both	All ages	DALYs,Rate	2005	2.38071833965935	2.34395084549405	0.0367674941653028	(0,2,1)	-132.2782067	-129.475812	-131.8337623	0.99964319097298	0.000000000000000000000000000000000000000000000000913548078784802	6.4908	0.2613	NA	NA	NA
Acute hepatitis E	DALYs	Rate	1	Global	Both	All ages	DALYs,Rate	2006	2.29174294045345	2.25693932004915	0.0348036204042992	(0,2,1)	-132.2782067	-129.475812	-131.8337623	0.99964319097298	0.000000000000000000000000000000000000000000000000913548078784802	6.4908	0.2613	NA	NA	NA
Acute hepatitis E	DALYs	Rate	1	Global	Both	All ages	DALYs,Rate	2007	2.21668525193279	2.22123419678406	-0.004548945	(0,2,1)	-132.2782067	-129.475812	-131.8337623	0.99964319097298	0.000000000000000000000000000000000000000000000000913548078784802	6.4908	0.2613	NA	NA	NA
Acute hepatitis E	DALYs	Rate	1	Global	Both	All ages	DALYs,Rate	2008	2.14185932808747	2.13921391228147	0.00264541580599992	(0,2,1)	-132.2782067	-129.475812	-131.8337623	0.99964319097298	0.000000000000000000000000000000000000000000000000913548078784802	6.4908	0.2613	NA	NA	NA
Acute hepatitis E	DALYs	Rate	1	Global	Both	All ages	DALYs,Rate	2009	2.08725389327461	2.06843705081678	0.0188168424578258	(0,2,1)	-132.2782067	-129.475812	-131.8337623	0.99964319097298	0.000000000000000000000000000000000000000000000000913548078784802	6.4908	0.2613	NA	NA	NA
Acute hepatitis E	DALYs	Rate	1	Global	Both	All ages	DALYs,Rate	2010	2.04478011038682	2.04263259645202	0.00214751393480245	(0,2,1)	-132.2782067	-129.475812	-131.8337623	0.99964319097298	0.000000000000000000000000000000000000000000000000913548078784802	6.4908	0.2613	NA	NA	NA
Acute hepatitis E	DALYs	Rate	1	Global	Both	All ages	DALYs,Rate	2011	1.99784529293574	2.00344578942041	-0.005600496	(0,2,1)	-132.2782067	-129.475812	-131.8337623	0.99964319097298	0.000000000000000000000000000000000000000000000000913548078784802	6.4908	0.2613	NA	NA	NA
Acute hepatitis E	DALYs	Rate	1	Global	Both	All ages	DALYs,Rate	2012	1.9554800951925	1.94793887544898	0.00754121974351659	(0,2,1)	-132.2782067	-129.475812	-131.8337623	0.99964319097298	0.000000000000000000000000000000000000000000000000913548078784802	6.4908	0.2613	NA	NA	NA
Acute hepatitis E	DALYs	Rate	1	Global	Both	All ages	DALYs,Rate	2013	1.9291073690616	1.91711623713768	0.0119911319239156	(0,2,1)	-132.2782067	-129.475812	-131.8337623	0.99964319097298	0.000000000000000000000000000000000000000000000000913548078784802	6.4908	0.2613	NA	NA	NA
Acute hepatitis E	DALYs	Rate	1	Global	Both	All ages	DALYs,Rate	2014	1.90156132498593	1.90909708743015	-0.007535762	(0,2,1)	-132.2782067	-129.475812	-131.8337623	0.99964319097298	0.000000000000000000000000000000000000000000000000913548078784802	6.4908	0.2613	NA	NA	NA
Acute hepatitis E	DALYs	Rate	1	Global	Both	All ages	DALYs,Rate	2015	1.87468581110943	1.87001683684204	0.00466897426738878	(0,2,1)	-132.2782067	-129.475812	-131.8337623	0.99964319097298	0.000000000000000000000000000000000000000000000000913548078784802	6.4908	0.2613	NA	NA	NA
Acute hepatitis E	DALYs	Rate	1	Global	Both	All ages	DALYs,Rate	2016	1.86014850397501	1.85028763547206	0.00986086850294525	(0,2,1)	-132.2782067	-129.475812	-131.8337623	0.99964319097298	0.000000000000000000000000000000000000000000000000913548078784802	6.4908	0.2613	NA	NA	NA
Acute hepatitis E	DALYs	Rate	1	Global	Both	All ages	DALYs,Rate	2017	1.84979409434608	1.85084333246919	-0.001049238	(0,2,1)	-132.2782067	-129.475812	-131.8337623	0.99964319097298	0.000000000000000000000000000000000000000000000000913548078784802	6.4908	0.2613	NA	NA	NA
Acute hepatitis E	DALYs	Rate	1	Global	Both	All ages	DALYs,Rate	2018	1.83951802379667	1.83888296335278	0.000635060443890056	(0,2,1)	-132.2782067	-129.475812	-131.8337623	0.99964319097298	0.000000000000000000000000000000000000000000000000913548078784802	6.4908	0.2613	NA	NA	NA
Acute hepatitis E	DALYs	Rate	1	Global	Both	All ages	DALYs,Rate	2019	1.82721027898046	1.82957891366548	-0.002368635	(0,2,1)	-132.2782067	-129.475812	-131.8337623	0.99964319097298	0.000000000000000000000000000000000000000000000000913548078784802	6.4908	0.2613	NA	NA	NA
Acute hepatitis E	DALYs	Rate	1	Global	Both	All ages	DALYs,Rate	2020	1.80616444406262	1.81364574649662	-0.007481302	(0,2,1)	-132.2782067	-129.475812	-131.8337623	0.99964319097298	0.000000000000000000000000000000000000000000000000913548078784802	6.4908	0.2613	NA	NA	NA
Acute hepatitis E	DALYs	Rate	1	Global	Both	All ages	DALYs,Rate	2021	1.77655465189392	1.78114906133045	-0.004594409	(0,2,1)	-132.2782067	-129.475812	-131.8337623	0.99964319097298	0.000000000000000000000000000000000000000000000000913548078784802	6.4908	0.2613	NA	NA	NA
Acute hepatitis E	DALYs	Rate	1	Global	Both	All ages	DALYs,Rate	2021	NA	NA	NA	NA	NA	NA	NA	NA	NA	NA	NA	1.77655465189392	1.77655465189392	1.77655465189392
Acute hepatitis E	DALYs	Rate	1	Global	Both	All ages	DALYs,Rate	2022	NA	NA	NA	NA	NA	NA	NA	NA	NA	NA	NA	1.7445070852738	1.69496246551532	1.79405170503229
Acute hepatitis E	DALYs	Rate	1	Global	Both	All ages	DALYs,Rate	2023	NA	NA	NA	NA	NA	NA	NA	NA	NA	NA	NA	1.71245951865369	1.57764793263809	1.84727110466929
Acute hepatitis E	DALYs	Rate	1	Global	Both	All ages	DALYs,Rate	2024	NA	NA	NA	NA	NA	NA	NA	NA	NA	NA	NA	1.68041195203357	1.43821429183896	1.92260961222819
Acute hepatitis E	DALYs	Rate	1	Global	Both	All ages	DALYs,Rate	2025	NA	NA	NA	NA	NA	NA	NA	NA	NA	NA	NA	1.64836438541346	1.28037998158799	2.01634878923893
Acute hepatitis E	DALYs	Rate	1	Global	Both	All ages	DALYs,Rate	2026	NA	NA	NA	NA	NA	NA	NA	NA	NA	NA	NA	1.61631681879334	1.10647975485837	2.12615388272831
Acute hepatitis E	DALYs	Rate	1	Global	Both	All ages	DALYs,Rate	2027	NA	NA	NA	NA	NA	NA	NA	NA	NA	NA	NA	1.58426925217323	0.918142491724784	2.25039601262167
Acute hepatitis E	DALYs	Rate	1	Global	Both	All ages	DALYs,Rate	2028	NA	NA	NA	NA	NA	NA	NA	NA	NA	NA	NA	1.55222168555311	0.716586099545331	2.38785727156089
Acute hepatitis E	DALYs	Rate	1	Global	Both	All ages	DALYs,Rate	2029	NA	NA	NA	NA	NA	NA	NA	NA	NA	NA	NA	1.52017411893299	0.502765169647812	2.53758306821818
Acute hepatitis E	DALYs	Rate	1	Global	Both	All ages	DALYs,Rate	2030	NA	NA	NA	NA	NA	NA	NA	NA	NA	NA	NA	1.48812655231288	0.277453806725848	2.69879929789991
Acute hepatitis E	DALYs	Rate	1	Global	Both	All ages	DALYs,Rate	2031	NA	NA	NA	NA	NA	NA	NA	NA	NA	NA	NA	1.45607898569276	0.0412960919100429	2.87086187947548
Acute hepatitis E	DALYs	Rate	1	Global	Both	All ages	DALYs,Rate	2032	NA	NA	NA	NA	NA	NA	NA	NA	NA	NA	NA	1.42403141907265	-0.205161207	3.05322404502489
Acute hepatitis E	DALYs	Rate	1	Global	Both	All ages	DALYs,Rate	2033	NA	NA	NA	NA	NA	NA	NA	NA	NA	NA	NA	1.39198385245253	-0.461446386	3.24541409072176
Acute hepatitis E	DALYs	Rate	1	Global	Both	All ages	DALYs,Rate	2034	NA	NA	NA	NA	NA	NA	NA	NA	NA	NA	NA	1.35993628583242	-0.727147078	3.44701964953248
Acute hepatitis E	DALYs	Rate	1	Global	Both	All ages	DALYs,Rate	2035	NA	NA	NA	NA	NA	NA	NA	NA	NA	NA	NA	1.3278887192123	-1.00189878	3.65767621867194
Acute hepatitis E	DALYs	Rate	1	Global	Both	All ages	DALYs,Rate	2036	NA	NA	NA	NA	NA	NA	NA	NA	NA	NA	NA	1.29584115259219	-1.285376263	3.87705856854494
Acute hepatitis E	DALYs	Rate	1	Global	Both	All ages	DALYs,Rate	2037	NA	NA	NA	NA	NA	NA	NA	NA	NA	NA	NA	1.26379358597207	-1.577286993	4.1048741652314
Acute hepatitis E	DALYs	Rate	1	Global	Both	All ages	DALYs,Rate	2038	NA	NA	NA	NA	NA	NA	NA	NA	NA	NA	NA	1.23174601935195	-1.877365999	4.34085803798223
Acute hepatitis E	DALYs	Rate	1	Global	Both	All ages	DALYs,Rate	2039	NA	NA	NA	NA	NA	NA	NA	NA	NA	NA	NA	1.19969845273184	-2.185371802	4.58476870776798
Acute hepatitis E	DALYs	Rate	1	Global	Both	All ages	DALYs,Rate	2040	NA	NA	NA	NA	NA	NA	NA	NA	NA	NA	NA	1.16765088611172	-2.501083138	4.83638491064048
Acute hepatitis E	DALYs	Rate	1	Global	Both	All ages	DALYs,Rate	2041	NA	NA	NA	NA	NA	NA	NA	NA	NA	NA	NA	1.13560331949161	-2.824296288	5.09550292699145
Acute hepatitis E	DALYs	Rate	1	Global	Both	All ages	DALYs,Rate	2042	NA	NA	NA	NA	NA	NA	NA	NA	NA	NA	NA	1.10355575287149	-3.154822874	5.36193437991142
Acute hepatitis E	DALYs	Rate	1	Global	Both	All ages	DALYs,Rate	2043	NA	NA	NA	NA	NA	NA	NA	NA	NA	NA	NA	1.07150818625138	-3.492488029	5.63550440179174
Acute hepatitis E	DALYs	Rate	1	Global	Both	All ages	DALYs,Rate	2044	NA	NA	NA	NA	NA	NA	NA	NA	NA	NA	NA	1.03946061963126	-3.837128854	5.91605009360372
Acute hepatitis E	DALYs	Rate	1	Global	Both	All ages	DALYs,Rate	2045	NA	NA	NA	NA	NA	NA	NA	NA	NA	NA	NA	1.00741305301114	-4.188593113	6.20341921941239
Acute hepatitis E	DALYs	Rate	1	Global	Both	All ages	DALYs,Rate	2046	NA	NA	NA	NA	NA	NA	NA	NA	NA	NA	NA	0.975365486391029	-4.546738119	6.4974690918843
Acute hepatitis E	DALYs	Rate	1	Global	Both	All ages	DALYs,Rate	2047	NA	NA	NA	NA	NA	NA	NA	NA	NA	NA	NA	0.943317919770913	-4.911429775	6.79806561430888
Acute hepatitis E	DALYs	Rate	1	Global	Both	All ages	DALYs,Rate	2048	NA	NA	NA	NA	NA	NA	NA	NA	NA	NA	NA	0.911270353150798	-5.282541746	7.10508245196686
Acute hepatitis E	DALYs	Rate	1	Global	Both	All ages	DALYs,Rate	2049	NA	NA	NA	NA	NA	NA	NA	NA	NA	NA	NA	0.879222786530682	-5.659954738	7.41840031122764
Acute hepatitis E	DALYs	Rate	1	Global	Both	All ages	DALYs,Rate	2050	NA	NA	NA	NA	NA	NA	NA	NA	NA	NA	NA	0.847175219910566	-6.043555869	7.73790630901537
Acute hepatitis E	Incidence	Rate	1	Global	Both	All ages	Incidence,Rate	1990	115.239323708722	115.124085550769	0.115238157952561	(3,1,0)	-130.5593047	-124.8233559	-129.0208432	0.998687945968922	0.000000000000000000000000000000000000000275896502367879	1.2871	0.7322	NA	NA	NA
Acute hepatitis E	Incidence	Rate	1	Global	Both	All ages	Incidence,Rate	1991	115.350778854003	115.326472718525	0.0243061354783214	(3,1,0)	-130.5593047	-124.8233559	-129.0208432	0.998687945968922	0.000000000000000000000000000000000000000275896502367879	1.2871	0.7322	NA	NA	NA
Acute hepatitis E	Incidence	Rate	1	Global	Both	All ages	Incidence,Rate	1992	115.44792290048	115.450204835639	-0.002281935	(3,1,0)	-130.5593047	-124.8233559	-129.0208432	0.998687945968922	0.000000000000000000000000000000000000000275896502367879	1.2871	0.7322	NA	NA	NA
Acute hepatitis E	Incidence	Rate	1	Global	Both	All ages	Incidence,Rate	1993	115.53512541005	115.521469524712	0.0136558853384765	(3,1,0)	-130.5593047	-124.8233559	-129.0208432	0.998687945968922	0.000000000000000000000000000000000000000275896502367879	1.2871	0.7322	NA	NA	NA
Acute hepatitis E	Incidence	Rate	1	Global	Both	All ages	Incidence,Rate	1994	115.609281147873	115.612640631827	-0.003359484	(3,1,0)	-130.5593047	-124.8233559	-129.0208432	0.998687945968922	0.000000000000000000000000000000000000000275896502367879	1.2871	0.7322	NA	NA	NA
Acute hepatitis E	Incidence	Rate	1	Global	Both	All ages	Incidence,Rate	1995	115.663809410342	115.668995364306	-0.005185954	(3,1,0)	-130.5593047	-124.8233559	-129.0208432	0.998687945968922	0.000000000000000000000000000000000000000275896502367879	1.2871	0.7322	NA	NA	NA
Acute hepatitis E	Incidence	Rate	1	Global	Both	All ages	Incidence,Rate	1996	115.707933806715	115.699778053669	0.0081557530459689	(3,1,0)	-130.5593047	-124.8233559	-129.0208432	0.998687945968922	0.000000000000000000000000000000000000000275896502367879	1.2871	0.7322	NA	NA	NA
Acute hepatitis E	Incidence	Rate	1	Global	Both	All ages	Incidence,Rate	1997	115.756091323046	115.747833745426	0.00825757761981546	(3,1,0)	-130.5593047	-124.8233559	-129.0208432	0.998687945968922	0.000000000000000000000000000000000000000275896502367879	1.2871	0.7322	NA	NA	NA
Acute hepatitis E	Incidence	Rate	1	Global	Both	All ages	Incidence,Rate	1998	115.80562851128	115.810640655268	-0.005012144	(3,1,0)	-130.5593047	-124.8233559	-129.0208432	0.998687945968922	0.000000000000000000000000000000000000000275896502367879	1.2871	0.7322	NA	NA	NA
Acute hepatitis E	Incidence	Rate	1	Global	Both	All ages	Incidence,Rate	1999	115.850880651166	115.850912577419	-3.19263E-05	(3,1,0)	-130.5593047	-124.8233559	-129.0208432	0.998687945968922	0.000000000000000000000000000000000000000275896502367879	1.2871	0.7322	NA	NA	NA
Acute hepatitis E	Incidence	Rate	1	Global	Both	All ages	Incidence,Rate	2000	115.898388738588	115.887400915394	0.0109878231944835	(3,1,0)	-130.5593047	-124.8233559	-129.0208432	0.998687945968922	0.000000000000000000000000000000000000000275896502367879	1.2871	0.7322	NA	NA	NA
Acute hepatitis E	Incidence	Rate	1	Global	Both	All ages	Incidence,Rate	2001	115.895444667391	115.947153511345	-0.051708844	(3,1,0)	-130.5593047	-124.8233559	-129.0208432	0.998687945968922	0.000000000000000000000000000000000000000275896502367879	1.2871	0.7322	NA	NA	NA
Acute hepatitis E	Incidence	Rate	1	Global	Both	All ages	Incidence,Rate	2002	115.827257695866	115.836329625252	-0.009071929	(3,1,0)	-130.5593047	-124.8233559	-129.0208432	0.998687945968922	0.000000000000000000000000000000000000000275896502367879	1.2871	0.7322	NA	NA	NA
Acute hepatitis E	Incidence	Rate	1	Global	Both	All ages	Incidence,Rate	2003	115.737587563374	115.719394372575	0.0181931907988398	(3,1,0)	-130.5593047	-124.8233559	-129.0208432	0.998687945968922	0.000000000000000000000000000000000000000275896502367879	1.2871	0.7322	NA	NA	NA
Acute hepatitis E	Incidence	Rate	1	Global	Both	All ages	Incidence,Rate	2004	115.657980489566	115.665514075687	-0.007533586	(3,1,0)	-130.5593047	-124.8233559	-129.0208432	0.998687945968922	0.000000000000000000000000000000000000000275896502367879	1.2871	0.7322	NA	NA	NA
Acute hepatitis E	Incidence	Rate	1	Global	Both	All ages	Incidence,Rate	2005	115.63543617269	115.606582412604	0.0288537600859795	(3,1,0)	-130.5593047	-124.8233559	-129.0208432	0.998687945968922	0.000000000000000000000000000000000000000275896502367879	1.2871	0.7322	NA	NA	NA
Acute hepatitis E	Incidence	Rate	1	Global	Both	All ages	Incidence,Rate	2006	115.633304736911	115.67164101318	-0.038336276	(3,1,0)	-130.5593047	-124.8233559	-129.0208432	0.998687945968922	0.000000000000000000000000000000000000000275896502367879	1.2871	0.7322	NA	NA	NA
Acute hepatitis E	Incidence	Rate	1	Global	Both	All ages	Incidence,Rate	2007	115.617748759374	115.623458337132	-0.005709578	(3,1,0)	-130.5593047	-124.8233559	-129.0208432	0.998687945968922	0.000000000000000000000000000000000000000275896502367879	1.2871	0.7322	NA	NA	NA
Acute hepatitis E	Incidence	Rate	1	Global	Both	All ages	Incidence,Rate	2008	115.588877798772	115.57784208507	0.0110357137024977	(3,1,0)	-130.5593047	-124.8233559	-129.0208432	0.998687945968922	0.000000000000000000000000000000000000000275896502367879	1.2871	0.7322	NA	NA	NA
Acute hepatitis E	Incidence	Rate	1	Global	Both	All ages	Incidence,Rate	2009	115.574813373423	115.554660407227	0.0201529661956528	(3,1,0)	-130.5593047	-124.8233559	-129.0208432	0.998687945968922	0.000000000000000000000000000000000000000275896502367879	1.2871	0.7322	NA	NA	NA
Acute hepatitis E	Incidence	Rate	1	Global	Both	All ages	Incidence,Rate	2010	115.597522856266	115.585023961261	0.012498895005379	(3,1,0)	-130.5593047	-124.8233559	-129.0208432	0.998687945968922	0.000000000000000000000000000000000000000275896502367879	1.2871	0.7322	NA	NA	NA
Acute hepatitis E	Incidence	Rate	1	Global	Both	All ages	Incidence,Rate	2011	115.744648148271	115.650961630245	0.0936865180256915	(3,1,0)	-130.5593047	-124.8233559	-129.0208432	0.998687945968922	0.000000000000000000000000000000000000000275896502367879	1.2871	0.7322	NA	NA	NA
Acute hepatitis E	Incidence	Rate	1	Global	Both	All ages	Incidence,Rate	2012	116.016368353121	115.997641095162	0.018727257959469	(3,1,0)	-130.5593047	-124.8233559	-129.0208432	0.998687945968922	0.000000000000000000000000000000000000000275896502367879	1.2871	0.7322	NA	NA	NA
Acute hepatitis E	Incidence	Rate	1	Global	Both	All ages	Incidence,Rate	2013	116.342428884377	116.338640909174	0.00378797520296814	(3,1,0)	-130.5593047	-124.8233559	-129.0208432	0.998687945968922	0.000000000000000000000000000000000000000275896502367879	1.2871	0.7322	NA	NA	NA
Acute hepatitis E	Incidence	Rate	1	Global	Both	All ages	Incidence,Rate	2014	116.614710779623	116.638111833754	-0.023401054	(3,1,0)	-130.5593047	-124.8233559	-129.0208432	0.998687945968922	0.000000000000000000000000000000000000000275896502367879	1.2871	0.7322	NA	NA	NA
Acute hepatitis E	Incidence	Rate	1	Global	Both	All ages	Incidence,Rate	2015	116.786971597484	116.779459871545	0.00751172593876959	(3,1,0)	-130.5593047	-124.8233559	-129.0208432	0.998687945968922	0.000000000000000000000000000000000000000275896502367879	1.2871	0.7322	NA	NA	NA
Acute hepatitis E	Incidence	Rate	1	Global	Both	All ages	Incidence,Rate	2016	116.88297037853	116.865661908128	0.017308470402412	(3,1,0)	-130.5593047	-124.8233559	-129.0208432	0.998687945968922	0.000000000000000000000000000000000000000275896502367879	1.2871	0.7322	NA	NA	NA
Acute hepatitis E	Incidence	Rate	1	Global	Both	All ages	Incidence,Rate	2017	116.938151151047	116.941449984591	-0.003298834	(3,1,0)	-130.5593047	-124.8233559	-129.0208432	0.998687945968922	0.000000000000000000000000000000000000000275896502367879	1.2871	0.7322	NA	NA	NA
Acute hepatitis E	Incidence	Rate	1	Global	Both	All ages	Incidence,Rate	2018	116.970190929828	116.985001226361	-0.014810297	(3,1,0)	-130.5593047	-124.8233559	-129.0208432	0.998687945968922	0.000000000000000000000000000000000000000275896502367879	1.2871	0.7322	NA	NA	NA
Acute hepatitis E	Incidence	Rate	1	Global	Both	All ages	Incidence,Rate	2019	116.990396393512	116.996172988585	-0.005776595	(3,1,0)	-130.5593047	-124.8233559	-129.0208432	0.998687945968922	0.000000000000000000000000000000000000000275896502367879	1.2871	0.7322	NA	NA	NA
Acute hepatitis E	Incidence	Rate	1	Global	Both	All ages	Incidence,Rate	2020	116.99041794159	117.008423839709	-0.018005898	(3,1,0)	-130.5593047	-124.8233559	-129.0208432	0.998687945968922	0.000000000000000000000000000000000000000275896502367879	1.2871	0.7322	NA	NA	NA
Acute hepatitis E	Incidence	Rate	1	Global	Both	All ages	Incidence,Rate	2021	116.981225413633	116.974621157653	0.00660425598017867	(3,1,0)	-130.5593047	-124.8233559	-129.0208432	0.998687945968922	0.000000000000000000000000000000000000000275896502367879	1.2871	0.7322	NA	NA	NA
Acute hepatitis E	Incidence	Rate	1	Global	Both	All ages	Incidence,Rate	2021	NA	NA	NA	NA	NA	NA	NA	NA	NA	NA	NA	116.981225413633	116.981225413633	116.981225413633
Acute hepatitis E	Incidence	Rate	1	Global	Both	All ages	Incidence,Rate	2022	NA	NA	NA	NA	NA	NA	NA	NA	NA	NA	NA	116.973309118675	116.907861571754	117.038756665596
Acute hepatitis E	Incidence	Rate	1	Global	Both	All ages	Incidence,Rate	2023	NA	NA	NA	NA	NA	NA	NA	NA	NA	NA	NA	116.972245491009	116.763994966952	117.180496015067
Acute hepatitis E	Incidence	Rate	1	Global	Both	All ages	Incidence,Rate	2024	NA	NA	NA	NA	NA	NA	NA	NA	NA	NA	NA	116.978080810927	116.563305715071	117.392855906783
Acute hepatitis E	Incidence	Rate	1	Global	Both	All ages	Incidence,Rate	2025	NA	NA	NA	NA	NA	NA	NA	NA	NA	NA	NA	116.987409	116.334663626525	117.640154379674
Acute hepatitis E	Incidence	Rate	1	Global	Both	All ages	Incidence,Rate	2026	NA	NA	NA	NA	NA	NA	NA	NA	NA	NA	NA	116.996223671784	116.105331473584	117.887115869983
Acute hepatitis E	Incidence	Rate	1	Global	Both	All ages	Incidence,Rate	2027	NA	NA	NA	NA	NA	NA	NA	NA	NA	NA	NA	117.001982345215	115.891853057572	118.112111632859
Acute hepatitis E	Incidence	Rate	1	Global	Both	All ages	Incidence,Rate	2028	NA	NA	NA	NA	NA	NA	NA	NA	NA	NA	NA	117.004247952958	115.699031114807	118.309464791109
Acute hepatitis E	Incidence	Rate	1	Global	Both	All ages	Incidence,Rate	2029	NA	NA	NA	NA	NA	NA	NA	NA	NA	NA	NA	117.004143835663	115.523855878737	118.484431792589
Acute hepatitis E	Incidence	Rate	1	Global	Both	All ages	Incidence,Rate	2030	NA	NA	NA	NA	NA	NA	NA	NA	NA	NA	NA	117.003303755636	115.360303481636	118.646304029636
Acute hepatitis E	Incidence	Rate	1	Global	Both	All ages	Incidence,Rate	2031	NA	NA	NA	NA	NA	NA	NA	NA	NA	NA	NA	117.002974321825	115.202758430261	118.80319021339
Acute hepatitis E	Incidence	Rate	1	Global	Both	All ages	Incidence,Rate	2032	NA	NA	NA	NA	NA	NA	NA	NA	NA	NA	NA	117.003617166159	115.047744157884	118.959490174433
Acute hepatitis E	Incidence	Rate	1	Global	Both	All ages	Incidence,Rate	2033	NA	NA	NA	NA	NA	NA	NA	NA	NA	NA	NA	117.005006292006	114.894271970187	119.115740613824
Acute hepatitis E	Incidence	Rate	1	Global	Both	All ages	Incidence,Rate	2034	NA	NA	NA	NA	NA	NA	NA	NA	NA	NA	NA	117.006595485149	114.743158576409	119.27003239389
Acute hepatitis E	Incidence	Rate	1	Global	Both	All ages	Incidence,Rate	2035	NA	NA	NA	NA	NA	NA	NA	NA	NA	NA	NA	117.007892172707	114.595869585174	119.41991476024
Acute hepatitis E	Incidence	Rate	1	Global	Both	All ages	Incidence,Rate	2036	NA	NA	NA	NA	NA	NA	NA	NA	NA	NA	NA	117.008668019365	114.453546839397	119.563789199333
Acute hepatitis E	Incidence	Rate	1	Global	Both	All ages	Incidence,Rate	2037	NA	NA	NA	NA	NA	NA	NA	NA	NA	NA	NA	117.008972085528	114.316585555025	119.701358616032
Acute hepatitis E	Incidence	Rate	1	Global	Both	All ages	Incidence,Rate	2038	NA	NA	NA	NA	NA	NA	NA	NA	NA	NA	NA	117.009013443712	114.184712727155	119.83331416027
Acute hepatitis E	Incidence	Rate	1	Global	Both	All ages	Incidence,Rate	2039	NA	NA	NA	NA	NA	NA	NA	NA	NA	NA	NA	117.009014083182	114.057307488804	119.960720677561
Acute hepatitis E	Incidence	Rate	1	Global	Both	All ages	Incidence,Rate	2040	NA	NA	NA	NA	NA	NA	NA	NA	NA	NA	NA	117.009109176046	113.933723199386	120.084495152707
Acute hepatitis E	Incidence	Rate	1	Global	Both	All ages	Incidence,Rate	2041	NA	NA	NA	NA	NA	NA	NA	NA	NA	NA	NA	117.009322184382	113.813483309671	120.205161059093
Acute hepatitis E	Incidence	Rate	1	Global	Both	All ages	Incidence,Rate	2042	NA	NA	NA	NA	NA	NA	NA	NA	NA	NA	NA	117.009598596091	113.696327799959	120.322869392224
Acute hepatitis E	Incidence	Rate	1	Global	Both	All ages	Incidence,Rate	2043	NA	NA	NA	NA	NA	NA	NA	NA	NA	NA	NA	117.009861716048	113.582153523965	120.437569908132
Acute hepatitis E	Incidence	Rate	1	Global	Both	All ages	Incidence,Rate	2044	NA	NA	NA	NA	NA	NA	NA	NA	NA	NA	NA	117.010057468283	113.470916729814	120.549198206752
Acute hepatitis E	Incidence	Rate	1	Global	Both	All ages	Incidence,Rate	2045	NA	NA	NA	NA	NA	NA	NA	NA	NA	NA	NA	117.010172222355	113.362554666792	120.657789777919
Acute hepatitis E	Incidence	Rate	1	Global	Both	All ages	Incidence,Rate	2046	NA	NA	NA	NA	NA	NA	NA	NA	NA	NA	NA	117.010225619998	113.256951957936	120.76349928206
Acute hepatitis E	Incidence	Rate	1	Global	Both	All ages	Incidence,Rate	2047	NA	NA	NA	NA	NA	NA	NA	NA	NA	NA	NA	117.010250856065	113.153947480387	120.866554231743
Acute hepatitis E	Incidence	Rate	1	Global	Both	All ages	Incidence,Rate	2048	NA	NA	NA	NA	NA	NA	NA	NA	NA	NA	NA	117.010275910843	113.053361916367	120.967189905319
Acute hepatitis E	Incidence	Rate	1	Global	Both	All ages	Incidence,Rate	2049	NA	NA	NA	NA	NA	NA	NA	NA	NA	NA	NA	117.010313837663	112.955025656274	121.065602019051
Acute hepatitis E	Incidence	Rate	1	Global	Both	All ages	Incidence,Rate	2050	NA	NA	NA	NA	NA	NA	NA	NA	NA	NA	NA	117.010363164388	112.85879495564	121.161931373136
