# Supplementary material for: Global Temporal Trends and Projections of Acute Hepatitis E Epidemiology for Adults 65 Years and Older from 1990 to 2021: Global Burden of Disease 2021 Based Study
Source: Trop Med Infect Dis. 2026 Mar 17;11(3):82. doi: 10.3390/tropicalmed11030082 (PMC13030068; doi:10.3390/tropicalmed11030082)
Supplement: Supplementary file 1 [file tropicalmed-11-00082-s001.zip › Stable1.xlsx]

## Sheet: Sheet1
Supplement Table 1
Incidence, mortality and DALYs of acute hepatitis E in the elderly in 2021 by country.
measure_id	measure_name	location_id	location_name	sex_id	sex_name	cause_id	cause_name	metric_id	metric_name	year	age	val	upper	lower
1	Deaths	6	China	3	Both	404	Acute hepatitis E	3	Rate	2021	All ages	0.0394514720029444	0.0781118111928487	0.0198079597866594
1	Deaths	7	Democratic People's Republic of Korea	3	Both	404	Acute hepatitis E	3	Rate	2021	All ages	0.0280296390878193	0.0721063700439113	0.0063784644446548
1	Deaths	8	Taiwan (Province of China)	3	Both	404	Acute hepatitis E	3	Rate	2021	All ages	0.0009913275124069	0.00269885953697488	0.000255560979826295
1	Deaths	10	Cambodia	3	Both	404	Acute hepatitis E	3	Rate	2021	All ages	0.429050298776667	1.00497215713522	0.1384675205036
1	Deaths	11	Indonesia	3	Both	404	Acute hepatitis E	3	Rate	2021	All ages	0.640440148530622	1.2404935453357	0.286027708918761
1	Deaths	12	Lao People's Democratic Republic	3	Both	404	Acute hepatitis E	3	Rate	2021	All ages	0.0985665127040138	0.242396335409556	0.028136436478047
1	Deaths	13	Malaysia	3	Both	404	Acute hepatitis E	3	Rate	2021	All ages	0.0125777713219446	0.0326626274004664	0.00406728355797833
1	Deaths	14	Maldives	3	Both	404	Acute hepatitis E	3	Rate	2021	All ages	0.0318139308587548	0.0683478415470268	0.0114547790515236
1	Deaths	15	Myanmar	3	Both	404	Acute hepatitis E	3	Rate	2021	All ages	0.0921186226612801	0.249273733711147	0.0267546751120073
1	Deaths	16	Philippines	3	Both	404	Acute hepatitis E	3	Rate	2021	All ages	0.026259529389627	0.0628588514527239	0.0133442491320978
1	Deaths	17	Sri Lanka	3	Both	404	Acute hepatitis E	3	Rate	2021	All ages	0.0273234892221431	0.0790980622508185	0.00638426142744085
1	Deaths	18	Thailand	3	Both	404	Acute hepatitis E	3	Rate	2021	All ages	0.0231757394936856	0.0578898180264668	0.00859801115659596
1	Deaths	19	Timor-Leste	3	Both	404	Acute hepatitis E	3	Rate	2021	All ages	0.0403203203156106	0.141723011318583	0.00566477654044017
1	Deaths	20	Viet Nam	3	Both	404	Acute hepatitis E	3	Rate	2021	All ages	0.101871641243286	0.259971714392991	0.0325508516389042
1	Deaths	22	Fiji	3	Both	404	Acute hepatitis E	3	Rate	2021	All ages	0.0479876995068076	0.134934044465997	0.0115124893512298
1	Deaths	23	Kiribati	3	Both	404	Acute hepatitis E	3	Rate	2021	All ages	0.144020716442022	0.397794043869841	0.0450128298403761
1	Deaths	24	Marshall Islands	3	Both	404	Acute hepatitis E	3	Rate	2021	All ages	0.0291736959044585	0.0769385731951111	0.00863319596531529
1	Deaths	25	Micronesia (Federated States of)	3	Both	404	Acute hepatitis E	3	Rate	2021	All ages	0.0443312696212157	0.120877996098329	0.0122593981355834
1	Deaths	26	Papua New Guinea	3	Both	404	Acute hepatitis E	3	Rate	2021	All ages	0.120732577968177	0.451208610824771	0.0130152443278262
1	Deaths	27	Samoa	3	Both	404	Acute hepatitis E	3	Rate	2021	All ages	0.0270104519730392	0.0682424985226338	0.00791509628416749
1	Deaths	28	Solomon Islands	3	Both	404	Acute hepatitis E	3	Rate	2021	All ages	0.0685454560300764	0.221251206922756	0.00868582359484357
1	Deaths	29	Tonga	3	Both	404	Acute hepatitis E	3	Rate	2021	All ages	0.72839357763088	1.8956250634649	0.220252152714026
1	Deaths	30	Vanuatu	3	Both	404	Acute hepatitis E	3	Rate	2021	All ages	0.0450028572933329	0.138244528553547	0.00765547262154225
1	Deaths	33	Armenia	3	Both	404	Acute hepatitis E	3	Rate	2021	All ages	0.000756022947405723	0.00118216619067574	0.000465022767881102
1	Deaths	34	Azerbaijan	3	Both	404	Acute hepatitis E	3	Rate	2021	All ages	0.0164021590438821	0.0439643440245797	0.00435617015414915
1	Deaths	35	Georgia	3	Both	404	Acute hepatitis E	3	Rate	2021	All ages	0.00353092385142878	0.00597131522570035	0.00162865558673389
1	Deaths	36	Kazakhstan	3	Both	404	Acute hepatitis E	3	Rate	2021	All ages	0.00511124433063386	0.00829409979761955	0.00279265650089073
1	Deaths	37	Kyrgyzstan	3	Both	404	Acute hepatitis E	3	Rate	2021	All ages	0.00383003914229273	0.00683677263888816	0.00196883340107041
1	Deaths	38	Mongolia	3	Both	404	Acute hepatitis E	3	Rate	2021	All ages	0.00174238668694384	0.00484929922202465	0.000628098473380853
1	Deaths	39	Tajikistan	3	Both	404	Acute hepatitis E	3	Rate	2021	All ages	0.00043483998548287	0.00127638790973431	0.000111885212493301
1	Deaths	40	Turkmenistan	3	Both	404	Acute hepatitis E	3	Rate	2021	All ages	0.00930413458037247	0.018822931429918	0.00363514361687487
1	Deaths	41	Uzbekistan	3	Both	404	Acute hepatitis E	3	Rate	2021	All ages	0.00107621043956242	0.00177564616207666	0.000640242982958594
1	Deaths	43	Albania	3	Both	404	Acute hepatitis E	3	Rate	2021	All ages	0.0123240628001148	0.033030526976374	0.00368723362914353
1	Deaths	44	Bosnia and Herzegovina	3	Both	404	Acute hepatitis E	3	Rate	2021	All ages	0.000105543321979691	0.000264246188223129	3.01534574036332e-05
1	Deaths	45	Bulgaria	3	Both	404	Acute hepatitis E	3	Rate	2021	All ages	0.00882814167106866	0.0156227895416376	0.00444538346261657
1	Deaths	46	Croatia	3	Both	404	Acute hepatitis E	3	Rate	2021	All ages	0.000602371545412039	0.00131891340240087	0.000222107791668883
1	Deaths	47	Czechia	3	Both	404	Acute hepatitis E	3	Rate	2021	All ages	0.00329746362417104	0.00586049020064842	0.00166480179417089
1	Deaths	48	Hungary	3	Both	404	Acute hepatitis E	3	Rate	2021	All ages	0.00603677140950331	0.0128664649297028	0.00234508601047538
1	Deaths	49	North Macedonia	3	Both	404	Acute hepatitis E	3	Rate	2021	All ages	0.00427958429073677	0.0125998405416506	0.00079762317065706
1	Deaths	50	Montenegro	3	Both	404	Acute hepatitis E	3	Rate	2021	All ages	0.000862667611948536	0.00249841272957411	0.000193453211096689
1	Deaths	51	Poland	3	Both	404	Acute hepatitis E	3	Rate	2021	All ages	0.000210889861686644	0.000296822363084011	0.000126996315348848
1	Deaths	52	Romania	3	Both	404	Acute hepatitis E	3	Rate	2021	All ages	0.000382531953039875	0.000741786122236911	0.000171619967466953
1	Deaths	53	Serbia	3	Both	404	Acute hepatitis E	3	Rate	2021	All ages	0.000401050093458081	0.00135404421387946	6.59963748098124e-05
1	Deaths	54	Slovakia	3	Both	404	Acute hepatitis E	3	Rate	2021	All ages	0.000541895796827774	0.0019003098168193	7.86031976463591e-05
1	Deaths	55	Slovenia	3	Both	404	Acute hepatitis E	3	Rate	2021	All ages	0.000598178886321614	0.00123705168744766	0.000231885531063549
1	Deaths	57	Belarus	3	Both	404	Acute hepatitis E	3	Rate	2021	All ages	0.0155487049837592	0.0278087690583338	0.00754047956512749
1	Deaths	58	Estonia	3	Both	404	Acute hepatitis E	3	Rate	2021	All ages	0.00181262744021389	0.00368615766155088	0.000779506830962754
1	Deaths	59	Latvia	3	Both	404	Acute hepatitis E	3	Rate	2021	All ages	0.0174955834917128	0.0320862747682791	0.00821951102511974
1	Deaths	60	Lithuania	3	Both	404	Acute hepatitis E	3	Rate	2021	All ages	0.00407626195270667	0.00778674872227824	0.00182257947367995
1	Deaths	61	Republic of Moldova	3	Both	404	Acute hepatitis E	3	Rate	2021	All ages	0.00355665617855973	0.00756429304039791	0.00132758107575298
1	Deaths	62	Russian Federation	3	Both	404	Acute hepatitis E	3	Rate	2021	All ages	0.00120424345481643	0.00160562181101314	0.000801021310914978
1	Deaths	63	Ukraine	3	Both	404	Acute hepatitis E	3	Rate	2021	All ages	0.00354603378062733	0.00673771916597999	0.00164407632786065
1	Deaths	66	Brunei Darussalam	3	Both	404	Acute hepatitis E	3	Rate	2021	All ages	0.00783751344884959	0.0171684158174828	0.00200419484410457
1	Deaths	67	Japan	3	Both	404	Acute hepatitis E	3	Rate	2021	All ages	0.00450985157307254	0.00616346365131806	0.00287736000318563
1	Deaths	68	Republic of Korea	3	Both	404	Acute hepatitis E	3	Rate	2021	All ages	0.00127570470419924	0.00354032858480759	0.000284955653421328
1	Deaths	69	Singapore	3	Both	404	Acute hepatitis E	3	Rate	2021	All ages	0.00196603443502918	0.00373191808204397	0.000841612532775086
1	Deaths	71	Australia	3	Both	404	Acute hepatitis E	3	Rate	2021	All ages	0.00250369666969521	0.0051693034765816	0.00105351223038682
1	Deaths	72	New Zealand	3	Both	404	Acute hepatitis E	3	Rate	2021	All ages	0.000232811714275616	0.000404221038882787	0.000120046558033854
1	Deaths	74	Andorra	3	Both	404	Acute hepatitis E	3	Rate	2021	All ages	0.135152172004765	0.560070749748313	0.0250768583385197
1	Deaths	75	Austria	3	Both	404	Acute hepatitis E	3	Rate	2021	All ages	0.0201345469206619	0.0361143086943814	0.00946803226386394
1	Deaths	76	Belgium	3	Both	404	Acute hepatitis E	3	Rate	2021	All ages	0.0141855269589171	0.0271602802712853	0.00621923164003933
1	Deaths	77	Cyprus	3	Both	404	Acute hepatitis E	3	Rate	2021	All ages	0.00428577393746546	0.00959021263664009	0.00124572248918919
1	Deaths	78	Denmark	3	Both	404	Acute hepatitis E	3	Rate	2021	All ages	0.0158677637074516	0.0315639872345778	0.00670772966844589
1	Deaths	79	Finland	3	Both	404	Acute hepatitis E	3	Rate	2021	All ages	0.00217247890763608	0.00459620748252876	0.000854790935667208
1	Deaths	80	France	3	Both	404	Acute hepatitis E	3	Rate	2021	All ages	0.0077143336788942	0.0162318278022115	0.00296484926655148
1	Deaths	81	Germany	3	Both	404	Acute hepatitis E	3	Rate	2021	All ages	0.0486480175977173	0.0798077068272526	0.0254066088610989
1	Deaths	82	Greece	3	Both	404	Acute hepatitis E	3	Rate	2021	All ages	0.0407675570331764	0.0786173746179912	0.0178859185972775
1	Deaths	83	Iceland	3	Both	404	Acute hepatitis E	3	Rate	2021	All ages	0.0277174649856463	0.0456739301960737	0.0151370720770163
1	Deaths	84	Ireland	3	Both	404	Acute hepatitis E	3	Rate	2021	All ages	0.00559208659112236	0.0125648052809452	0.00203679192254264
1	Deaths	85	Israel	3	Both	404	Acute hepatitis E	3	Rate	2021	All ages	0.0199649530877845	0.0379837341646079	0.00886621508241835
1	Deaths	86	Italy	3	Both	404	Acute hepatitis E	3	Rate	2021	All ages	0.00121616724527038	0.00179834676758062	0.000739140989193119
1	Deaths	87	Luxembourg	3	Both	404	Acute hepatitis E	3	Rate	2021	All ages	0.0143873593550831	0.023141119374155	0.00777102437168622
1	Deaths	88	Malta	3	Both	404	Acute hepatitis E	3	Rate	2021	All ages	0.00510268414122427	0.0111899772134716	0.00178688690873768
1	Deaths	89	Netherlands	3	Both	404	Acute hepatitis E	3	Rate	2021	All ages	0.0216161788663555	0.0347690050421666	0.0120488106690287
1	Deaths	90	Norway	3	Both	404	Acute hepatitis E	3	Rate	2021	All ages	0.00506510549042515	0.00678600559036033	0.00345101397972506
1	Deaths	91	Portugal	3	Both	404	Acute hepatitis E	3	Rate	2021	All ages	0.0122958706898532	0.0264723940743985	0.00474169077766886
1	Deaths	92	Spain	3	Both	404	Acute hepatitis E	3	Rate	2021	All ages	0.0164960754579201	0.0287383838757873	0.00789336495113597
1	Deaths	93	Sweden	3	Both	404	Acute hepatitis E	3	Rate	2021	All ages	0.000616777769786943	0.00110197505986737	0.000308705236842004
1	Deaths	94	Switzerland	3	Both	404	Acute hepatitis E	3	Rate	2021	All ages	0.0280240395979747	0.0574188503737623	0.0110246943706495
1	Deaths	95	United Kingdom	3	Both	404	Acute hepatitis E	3	Rate	2021	All ages	0.0151435615014432	0.0176325448563235	0.0122650322206498
1	Deaths	97	Argentina	3	Both	404	Acute hepatitis E	3	Rate	2021	All ages	0.00438244636661438	0.00943733319880261	0.0015778631864461
1	Deaths	98	Chile	3	Both	404	Acute hepatitis E	3	Rate	2021	All ages	0.00190295399094677	0.00408421258024078	0.000698639267698926
1	Deaths	99	Uruguay	3	Both	404	Acute hepatitis E	3	Rate	2021	All ages	0.00075878906004516	0.00184388063429317	0.000241706548590672
1	Deaths	101	Canada	3	Both	404	Acute hepatitis E	3	Rate	2021	All ages	0.000489951965510573	0.000994632541421159	0.000215554723398316
1	Deaths	102	United States of America	3	Both	404	Acute hepatitis E	3	Rate	2021	All ages	0.00279391602906742	0.003658669554488	0.00194895258959613
1	Deaths	105	Antigua and Barbuda	3	Both	404	Acute hepatitis E	3	Rate	2021	All ages	0.00708566290000604	0.012561417052966	0.00347266176613584
1	Deaths	106	Bahamas	3	Both	404	Acute hepatitis E	3	Rate	2021	All ages	0.00638598109961578	0.0128995938130319	0.00258835495010535
1	Deaths	107	Barbados	3	Both	404	Acute hepatitis E	3	Rate	2021	All ages	0.0346774337738527	0.0650546813157551	0.0167499824298415
1	Deaths	108	Belize	3	Both	404	Acute hepatitis E	3	Rate	2021	All ages	0.00944176311130925	0.0171630677675559	0.00449046572534578
1	Deaths	109	Cuba	3	Both	404	Acute hepatitis E	3	Rate	2021	All ages	0.00209193093894283	0.00417365988727284	0.000833811353867182
1	Deaths	110	Dominica	3	Both	404	Acute hepatitis E	3	Rate	2021	All ages	0.0208965594598505	0.042333726291114	0.00834265582037399
1	Deaths	111	Dominican Republic	3	Both	404	Acute hepatitis E	3	Rate	2021	All ages	0.0181372296012839	0.0363018640128871	0.0072745387385272
1	Deaths	112	Grenada	3	Both	404	Acute hepatitis E	3	Rate	2021	All ages	0.0119963797800112	0.0289108358125407	0.00402401928120423
1	Deaths	113	Guyana	3	Both	404	Acute hepatitis E	3	Rate	2021	All ages	0.0334824928688195	0.0548536102372033	0.0184792393774699
1	Deaths	114	Haiti	3	Both	404	Acute hepatitis E	3	Rate	2021	All ages	0.0333977209690211	0.0857952354303844	0.00704560284067368
1	Deaths	115	Jamaica	3	Both	404	Acute hepatitis E	3	Rate	2021	All ages	0.0081353827445487	0.0178324681732757	0.00294097886772572
1	Deaths	116	Saint Lucia	3	Both	404	Acute hepatitis E	3	Rate	2021	All ages	0.0165177520780819	0.0299502965788157	0.00750355379133127
1	Deaths	117	Saint Vincent and the Grenadines	3	Both	404	Acute hepatitis E	3	Rate	2021	All ages	0.0131419311247307	0.0240095507198578	0.00603574866059129
1	Deaths	118	Suriname	3	Both	404	Acute hepatitis E	3	Rate	2021	All ages	0.0128945807540345	0.0287237747414384	0.00462963080459458
1	Deaths	119	Trinidad and Tobago	3	Both	404	Acute hepatitis E	3	Rate	2021	All ages	0.00629603639485716	0.0146962309456519	0.00205493639459908
1	Deaths	121	Bolivia (Plurinational State of)	3	Both	404	Acute hepatitis E	3	Rate	2021	All ages	0.00534954513499752	0.0122002473807192	0.00163854849799993
1	Deaths	122	Ecuador	3	Both	404	Acute hepatitis E	3	Rate	2021	All ages	0.00229163164974004	0.00527876976326251	0.000801293741401238
1	Deaths	123	Peru	3	Both	404	Acute hepatitis E	3	Rate	2021	All ages	0.00299402116831254	0.00726207863369591	0.00106642069723118
1	Deaths	125	Colombia	3	Both	404	Acute hepatitis E	3	Rate	2021	All ages	0.00127019775456964	0.00253168803281863	0.000543970246993185
1	Deaths	126	Costa Rica	3	Both	404	Acute hepatitis E	3	Rate	2021	All ages	0.00454258069597917	0.00976627935330783	0.00182216990091266
1	Deaths	127	El Salvador	3	Both	404	Acute hepatitis E	3	Rate	2021	All ages	0.00415965334536751	0.0118819342482077	0.00100772201629945
1	Deaths	128	Guatemala	3	Both	404	Acute hepatitis E	3	Rate	2021	All ages	0.00164675800410221	0.00336030439121545	0.000652055350775449
1	Deaths	129	Honduras	3	Both	404	Acute hepatitis E	3	Rate	2021	All ages	0.0138912135782709	0.0352114504505304	0.00268780122934925
1	Deaths	130	Mexico	3	Both	404	Acute hepatitis E	3	Rate	2021	All ages	0.00893250736389703	0.0115996470950418	0.00650639958325487
1	Deaths	131	Nicaragua	3	Both	404	Acute hepatitis E	3	Rate	2021	All ages	0.00362340339605526	0.00919310743893336	0.000881837154452386
1	Deaths	132	Panama	3	Both	404	Acute hepatitis E	3	Rate	2021	All ages	0.00145114322414098	0.00335309054869769	0.000510681820667785
1	Deaths	133	Venezuela (Bolivarian Republic of)	3	Both	404	Acute hepatitis E	3	Rate	2021	All ages	0.00141333680169156	0.00321087790843701	0.000516260682991904
1	Deaths	135	Brazil	3	Both	404	Acute hepatitis E	3	Rate	2021	All ages	0.00782215480604666	0.0104220592847615	0.00551570808764257
1	Deaths	136	Paraguay	3	Both	404	Acute hepatitis E	3	Rate	2021	All ages	0.00239092256510514	0.00685322846635909	0.000617670328581152
1	Deaths	139	Algeria	3	Both	404	Acute hepatitis E	3	Rate	2021	All ages	0.0533882107391937	0.169551696388723	0.0145356746214888
1	Deaths	140	Bahrain	3	Both	404	Acute hepatitis E	3	Rate	2021	All ages	0.141197874645362	0.465350409196023	0.02424220052737
1	Deaths	141	Egypt	3	Both	404	Acute hepatitis E	3	Rate	2021	All ages	0.235750451126843	0.819583621617759	0.0399967683156017
1	Deaths	142	Iran (Islamic Republic of)	3	Both	404	Acute hepatitis E	3	Rate	2021	All ages	0.0231465820177006	0.0497385042226391	0.0117761435670661
1	Deaths	143	Iraq	3	Both	404	Acute hepatitis E	3	Rate	2021	All ages	0.0819134531727396	0.214353261626144	0.0280618607582132
1	Deaths	144	Jordan	3	Both	404	Acute hepatitis E	3	Rate	2021	All ages	0.0480301774215101	0.13688247853422	0.0109723104895466
1	Deaths	145	Kuwait	3	Both	404	Acute hepatitis E	3	Rate	2021	All ages	0.00413190503815621	0.00958268260489342	0.00139681125177672
1	Deaths	146	Lebanon	3	Both	404	Acute hepatitis E	3	Rate	2021	All ages	0.0793223104622558	0.184703878771085	0.0290020188700974
1	Deaths	147	Libya	3	Both	404	Acute hepatitis E	3	Rate	2021	All ages	0.0665500726343466	0.29618829186529	0.0121320587763304
1	Deaths	148	Morocco	3	Both	404	Acute hepatitis E	3	Rate	2021	All ages	0.0581523247291158	0.193657425078412	0.0165994640048779
1	Deaths	149	Palestine	3	Both	404	Acute hepatitis E	3	Rate	2021	All ages	0.0436251253425135	0.100916730051451	0.0148322504065987
1	Deaths	150	Oman	3	Both	404	Acute hepatitis E	3	Rate	2021	All ages	0.0628079700951083	0.164752809437518	0.0162048276975859
1	Deaths	151	Qatar	3	Both	404	Acute hepatitis E	3	Rate	2021	All ages	0.103978324405087	0.268912708323548	0.0310315336507752
1	Deaths	152	Saudi Arabia	3	Both	404	Acute hepatitis E	3	Rate	2021	All ages	0.03314186909394	0.122314611336541	0.00840888669948902
1	Deaths	153	Syrian Arab Republic	3	Both	404	Acute hepatitis E	3	Rate	2021	All ages	0.0468059236147626	0.135603384805247	0.0121966397483196
1	Deaths	154	Tunisia	3	Both	404	Acute hepatitis E	3	Rate	2021	All ages	0.0425291041510638	0.149916451016679	0.0102434766139584
1	Deaths	155	Turkey	3	Both	404	Acute hepatitis E	3	Rate	2021	All ages	0.0295230287929284	0.0633204376646767	0.0113068073207021
1	Deaths	156	United Arab Emirates	3	Both	404	Acute hepatitis E	3	Rate	2021	All ages	0.187992644261728	0.43105086675727	0.0617349902947333
1	Deaths	157	Yemen	3	Both	404	Acute hepatitis E	3	Rate	2021	All ages	0.217256022158843	0.84487267527696	0.0339555284964844
1	Deaths	160	Afghanistan	3	Both	404	Acute hepatitis E	3	Rate	2021	All ages	0.540347544434608	1.88378338993514	0.0874098522951409
1	Deaths	161	Bangladesh	3	Both	404	Acute hepatitis E	3	Rate	2021	All ages	0.515871908669659	1.6846815320753	0.0898885685154721
1	Deaths	162	Bhutan	3	Both	404	Acute hepatitis E	3	Rate	2021	All ages	0.131377220819738	0.375573708385108	0.0245997347062412
1	Deaths	163	India	3	Both	404	Acute hepatitis E	3	Rate	2021	All ages	0.138895241161057	0.352863944310255	0.0485393842066953
1	Deaths	164	Nepal	3	Both	404	Acute hepatitis E	3	Rate	2021	All ages	0.218042650177044	0.632559028724238	0.0477884408392911
1	Deaths	165	Pakistan	3	Both	404	Acute hepatitis E	3	Rate	2021	All ages	0.526743165431177	1.57925369786253	0.129717978942525
1	Deaths	168	Angola	3	Both	404	Acute hepatitis E	3	Rate	2021	All ages	0.118196430216895	0.424503165317315	0.012506789910433
1	Deaths	169	Central African Republic	3	Both	404	Acute hepatitis E	3	Rate	2021	All ages	0.235663437424848	0.865389883969672	0.0307328191578137
1	Deaths	170	Congo	3	Both	404	Acute hepatitis E	3	Rate	2021	All ages	0.0514240846834253	0.188380595370413	0.00674740504324462
1	Deaths	171	Democratic Republic of the Congo	3	Both	404	Acute hepatitis E	3	Rate	2021	All ages	0.0376493322495362	0.130878135534369	0.00385621732054058
1	Deaths	172	Equatorial Guinea	3	Both	404	Acute hepatitis E	3	Rate	2021	All ages	0.0112868718310171	0.0388397872768616	0.00213472402418812
1	Deaths	173	Gabon	3	Both	404	Acute hepatitis E	3	Rate	2021	All ages	0.0293011327365993	0.11082373009456	0.00556039400174032
1	Deaths	175	Burundi	3	Both	404	Acute hepatitis E	3	Rate	2021	All ages	0.414210978319067	1.6751394436882	0.0492298645537355
1	Deaths	176	Comoros	3	Both	404	Acute hepatitis E	3	Rate	2021	All ages	0.491717527239905	1.59668999950266	0.0830829251679613
1	Deaths	177	Djibouti	3	Both	404	Acute hepatitis E	3	Rate	2021	All ages	0.555557675995732	1.90022740281808	0.087933005652757
1	Deaths	178	Eritrea	3	Both	404	Acute hepatitis E	3	Rate	2021	All ages	0.582246215246104	1.80355411957158	0.102607826147023
1	Deaths	179	Ethiopia	3	Both	404	Acute hepatitis E	3	Rate	2021	All ages	1.93566886785206	5.29384145216131	0.450663859589528
1	Deaths	180	Kenya	3	Both	404	Acute hepatitis E	3	Rate	2021	All ages	0.5621973784068	1.63643738940643	0.109585451378651
1	Deaths	181	Madagascar	3	Both	404	Acute hepatitis E	3	Rate	2021	All ages	0.224355878046829	0.729222110865475	0.0445856977114819
1	Deaths	182	Malawi	3	Both	404	Acute hepatitis E	3	Rate	2021	All ages	0.285282483730099	0.899347560899663	0.0546818325218019
1	Deaths	183	Mauritius	3	Both	404	Acute hepatitis E	3	Rate	2021	All ages	0.00567576537352399	0.0102483956832726	0.00266219940840851
1	Deaths	184	Mozambique	3	Both	404	Acute hepatitis E	3	Rate	2021	All ages	0.231458251354443	0.755120357331608	0.0435657772136384
1	Deaths	185	Rwanda	3	Both	404	Acute hepatitis E	3	Rate	2021	All ages	0.230881493922422	0.676860074913313	0.0542903006294827
1	Deaths	186	Seychelles	3	Both	404	Acute hepatitis E	3	Rate	2021	All ages	0.235651496694537	0.596503879522478	0.0566468381292558
1	Deaths	187	Somalia	3	Both	404	Acute hepatitis E	3	Rate	2021	All ages	2.50280420169714	9.78788985741659	0.282881647398015
1	Deaths	189	United Republic of Tanzania	3	Both	404	Acute hepatitis E	3	Rate	2021	All ages	0.340100905324808	1.07601359118019	0.0679960084595
1	Deaths	190	Uganda	3	Both	404	Acute hepatitis E	3	Rate	2021	All ages	0.585810476886752	1.87910059634557	0.112711604503351
1	Deaths	191	Zambia	3	Both	404	Acute hepatitis E	3	Rate	2021	All ages	0.21450377418503	0.620065030563178	0.054143715771138
1	Deaths	193	Botswana	3	Both	404	Acute hepatitis E	3	Rate	2021	All ages	0.156288785352522	0.359776125061532	0.0527760280742719
1	Deaths	194	Lesotho	3	Both	404	Acute hepatitis E	3	Rate	2021	All ages	0.439061178728448	1.00879088107018	0.138927990269708
1	Deaths	195	Namibia	3	Both	404	Acute hepatitis E	3	Rate	2021	All ages	0.201982872537157	0.457041542109167	0.0660179778929781
1	Deaths	196	South Africa	3	Both	404	Acute hepatitis E	3	Rate	2021	All ages	0.0834330327785558	0.15916952469071	0.0378332710706452
1	Deaths	197	Eswatini	3	Both	404	Acute hepatitis E	3	Rate	2021	All ages	0.268592745078566	0.591452819160477	0.0934580622106554
1	Deaths	198	Zimbabwe	3	Both	404	Acute hepatitis E	3	Rate	2021	All ages	4.83853885198877	9.73174773800653	1.62410111508587
1	Deaths	200	Benin	3	Both	404	Acute hepatitis E	3	Rate	2021	All ages	0.192634736155543	0.516309420921946	0.0557820289228542
1	Deaths	201	Burkina Faso	3	Both	404	Acute hepatitis E	3	Rate	2021	All ages	0.501935709052118	1.66568740980583	0.102330768837031
1	Deaths	202	Cameroon	3	Both	404	Acute hepatitis E	3	Rate	2021	All ages	0.105614185442468	0.31950209158705	0.0250600205748074
1	Deaths	203	Cabo Verde	3	Both	404	Acute hepatitis E	3	Rate	2021	All ages	0.0486204305133771	0.118651684257592	0.0149808558215108
1	Deaths	204	Chad	3	Both	404	Acute hepatitis E	3	Rate	2021	All ages	0.852779900630609	2.6890055116084	0.174642031437425
1	Deaths	205	C么te d'Ivoire	3	Both	404	Acute hepatitis E	3	Rate	2021	All ages	0.167892209087414	0.462667245897704	0.0436258296492128
1	Deaths	206	Gambia	3	Both	404	Acute hepatitis E	3	Rate	2021	All ages	0.101168570106005	0.337068195484155	0.0178110412818951
1	Deaths	207	Ghana	3	Both	404	Acute hepatitis E	3	Rate	2021	All ages	0.461557989506448	1.03949018687139	0.158288742025341
1	Deaths	208	Guinea	3	Both	404	Acute hepatitis E	3	Rate	2021	All ages	0.514307176833684	1.50237297055646	0.107816262747515
1	Deaths	209	Guinea-Bissau	3	Both	404	Acute hepatitis E	3	Rate	2021	All ages	0.398368614697107	1.02690430347937	0.103691044366933
1	Deaths	210	Liberia	3	Both	404	Acute hepatitis E	3	Rate	2021	All ages	0.30531856879893	0.855674321657485	0.073454649073956
1	Deaths	211	Mali	3	Both	404	Acute hepatitis E	3	Rate	2021	All ages	0.21048178127866	0.676015678933963	0.0399774862533573
1	Deaths	212	Mauritania	3	Both	404	Acute hepatitis E	3	Rate	2021	All ages	0.197584722841537	0.545628431526699	0.0447579501753066
1	Deaths	213	Niger	3	Both	404	Acute hepatitis E	3	Rate	2021	All ages	0.491032500221712	1.47914701051269	0.102672160520455
1	Deaths	214	Nigeria	3	Both	404	Acute hepatitis E	3	Rate	2021	All ages	0.330343620413235	0.775225491730922	0.118869239942453
1	Deaths	215	Sao Tome and Principe	3	Both	404	Acute hepatitis E	3	Rate	2021	All ages	0.0676409869389452	0.16893572194019	0.0224325268839645
1	Deaths	216	Senegal	3	Both	404	Acute hepatitis E	3	Rate	2021	All ages	0.100249053343436	0.265964934338803	0.0275711690919291
1	Deaths	217	Sierra Leone	3	Both	404	Acute hepatitis E	3	Rate	2021	All ages	0.280197196419774	0.770034617069658	0.0666639909087221
1	Deaths	218	Togo	3	Both	404	Acute hepatitis E	3	Rate	2021	All ages	0.114932130982233	0.337795464274336	0.0274760864053517
1	Deaths	298	American Samoa	3	Both	404	Acute hepatitis E	3	Rate	2021	All ages	0.0413407821437003	0.0890786807357953	0.0158425705370427
1	Deaths	305	Bermuda	3	Both	404	Acute hepatitis E	3	Rate	2021	All ages	0.00281858951224317	0.00601191893673832	0.00102391380260418
1	Deaths	320	Cook Islands	3	Both	404	Acute hepatitis E	3	Rate	2021	All ages	0.00284239376619442	0.00750016697729796	0.000688666592969322
1	Deaths	349	Greenland	3	Both	404	Acute hepatitis E	3	Rate	2021	All ages	0.00585374515599272	0.0156168569415988	0.00128244663564835
1	Deaths	351	Guam	3	Both	404	Acute hepatitis E	3	Rate	2021	All ages	0.0170030064310474	0.0445370083379949	0.00498957071042771
1	Deaths	367	Monaco	3	Both	404	Acute hepatitis E	3	Rate	2021	All ages	0.00378682833642379	0.0091429114466073	0.00106795491658511
1	Deaths	369	Nauru	3	Both	404	Acute hepatitis E	3	Rate	2021	All ages	0.0336334810911191	0.0779307152845561	0.0113455471210439
1	Deaths	374	Niue	3	Both	404	Acute hepatitis E	3	Rate	2021	All ages	0.0188780870548083	0.0487243375528919	0.00611601989847367
1	Deaths	376	Northern Mariana Islands	3	Both	404	Acute hepatitis E	3	Rate	2021	All ages	0.0442513150737609	0.0976783024785268	0.0172868092759263
1	Deaths	380	Palau	3	Both	404	Acute hepatitis E	3	Rate	2021	All ages	0.1004721925446	0.250910672999513	0.0266007408771273
1	Deaths	385	Puerto Rico	3	Both	404	Acute hepatitis E	3	Rate	2021	All ages	0.00413093634139004	0.00879413878017186	0.00155929348472074
1	Deaths	393	Saint Kitts and Nevis	3	Both	404	Acute hepatitis E	3	Rate	2021	All ages	0.0333286756951534	0.0616749156779662	0.0159302901256785
1	Deaths	396	San Marino	3	Both	404	Acute hepatitis E	3	Rate	2021	All ages	0.150857701556896	0.367529528503073	0.0467454466591282
1	Deaths	413	Tokelau	3	Both	404	Acute hepatitis E	3	Rate	2021	All ages	0.030571636465046	0.0720349421998247	0.00966642043179969
1	Deaths	416	Tuvalu	3	Both	404	Acute hepatitis E	3	Rate	2021	All ages	0.0309057696676874	0.0752397632779834	0.0100183355083157
1	Deaths	422	United States Virgin Islands	3	Both	404	Acute hepatitis E	3	Rate	2021	All ages	0.00608195537127951	0.0124162844622413	0.00236553562613787
1	Deaths	435	South Sudan	3	Both	404	Acute hepatitis E	3	Rate	2021	All ages	1.16558738032276	3.95762646673415	0.18833723796904
1	Deaths	522	Sudan	3	Both	404	Acute hepatitis E	3	Rate	2021	All ages	0.303822916228291	1.23020509692868	0.0487128404192449
2	DALYs (Disability-Adjusted Life Years)	6	China	3	Both	404	Acute hepatitis E	3	Rate	2021	All ages	0.978659105835456	1.7381726294444	0.570017923924875
2	DALYs (Disability-Adjusted Life Years)	7	Democratic People's Republic of Korea	3	Both	404	Acute hepatitis E	3	Rate	2021	All ages	0.771036184244308	1.62780149858662	0.303314968694121
2	DALYs (Disability-Adjusted Life Years)	8	Taiwan (Province of China)	3	Both	404	Acute hepatitis E	3	Rate	2021	All ages	0.267060910873516	0.509931610569301	0.120803778828241
2	DALYs (Disability-Adjusted Life Years)	10	Cambodia	3	Both	404	Acute hepatitis E	3	Rate	2021	All ages	7.68647506063568	17.7583832904378	2.66147968611635
2	DALYs (Disability-Adjusted Life Years)	11	Indonesia	3	Both	404	Acute hepatitis E	3	Rate	2021	All ages	11.251092649397	21.5304958673678	5.2205244738287
2	DALYs (Disability-Adjusted Life Years)	12	Lao People's Democratic Republic	3	Both	404	Acute hepatitis E	3	Rate	2021	All ages	2.0781260143042	4.78237756641838	0.734073150237567
2	DALYs (Disability-Adjusted Life Years)	13	Malaysia	3	Both	404	Acute hepatitis E	3	Rate	2021	All ages	0.490510966201247	0.920975414443391	0.238389990545613
2	DALYs (Disability-Adjusted Life Years)	14	Maldives	3	Both	404	Acute hepatitis E	3	Rate	2021	All ages	0.822470603559369	1.50830340092575	0.396950353196634
2	DALYs (Disability-Adjusted Life Years)	15	Myanmar	3	Both	404	Acute hepatitis E	3	Rate	2021	All ages	1.98077131043184	5.0319315546334	0.706997188196314
2	DALYs (Disability-Adjusted Life Years)	16	Philippines	3	Both	404	Acute hepatitis E	3	Rate	2021	All ages	0.797662976150337	1.50336889021174	0.468603313923608
2	DALYs (Disability-Adjusted Life Years)	17	Sri Lanka	3	Both	404	Acute hepatitis E	3	Rate	2021	All ages	0.77315941838406	1.76906291678194	0.3130733875687
2	DALYs (Disability-Adjusted Life Years)	18	Thailand	3	Both	404	Acute hepatitis E	3	Rate	2021	All ages	0.698176520731137	1.38893898283962	0.348560340708872
2	DALYs (Disability-Adjusted Life Years)	19	Timor-Leste	3	Both	404	Acute hepatitis E	3	Rate	2021	All ages	0.997076672884423	2.80958539601554	0.301368976690286
2	DALYs (Disability-Adjusted Life Years)	20	Viet Nam	3	Both	404	Acute hepatitis E	3	Rate	2021	All ages	1.97948358029764	4.61899104604886	0.785257718886361
2	DALYs (Disability-Adjusted Life Years)	22	Fiji	3	Both	404	Acute hepatitis E	3	Rate	2021	All ages	1.13273250504703	2.75218367715815	0.432102567538575
2	DALYs (Disability-Adjusted Life Years)	23	Kiribati	3	Both	404	Acute hepatitis E	3	Rate	2021	All ages	2.92941784729833	7.59420328174434	1.06974571623123
2	DALYs (Disability-Adjusted Life Years)	24	Marshall Islands	3	Both	404	Acute hepatitis E	3	Rate	2021	All ages	0.812589004740517	1.74585135419008	0.361745379253554
2	DALYs (Disability-Adjusted Life Years)	25	Micronesia (Federated States of)	3	Both	404	Acute hepatitis E	3	Rate	2021	All ages	1.0763668265333	2.50318672162687	0.433612835377574
2	DALYs (Disability-Adjusted Life Years)	26	Papua New Guinea	3	Both	404	Acute hepatitis E	3	Rate	2021	All ages	2.50507119991478	8.52436877270785	0.474813227062063
2	DALYs (Disability-Adjusted Life Years)	27	Samoa	3	Both	404	Acute hepatitis E	3	Rate	2021	All ages	0.759005496841021	1.51704926241679	0.342490888729964
2	DALYs (Disability-Adjusted Life Years)	28	Solomon Islands	3	Both	404	Acute hepatitis E	3	Rate	2021	All ages	1.5068367704499	4.22848000776263	0.379050301483777
2	DALYs (Disability-Adjusted Life Years)	29	Tonga	3	Both	404	Acute hepatitis E	3	Rate	2021	All ages	13.3908613031656	34.6111136631537	4.24513747425441
2	DALYs (Disability-Adjusted Life Years)	30	Vanuatu	3	Both	404	Acute hepatitis E	3	Rate	2021	All ages	1.09798700605445	2.77277915959704	0.356125018849825
2	DALYs (Disability-Adjusted Life Years)	33	Armenia	3	Both	404	Acute hepatitis E	3	Rate	2021	All ages	0.326264939105792	0.631317399509022	0.146501829169955
2	DALYs (Disability-Adjusted Life Years)	34	Azerbaijan	3	Both	404	Acute hepatitis E	3	Rate	2021	All ages	0.605943647183888	1.19704638379902	0.272694156257061
2	DALYs (Disability-Adjusted Life Years)	35	Georgia	3	Both	404	Acute hepatitis E	3	Rate	2021	All ages	0.376578793728768	0.692922383614622	0.186720463166265
2	DALYs (Disability-Adjusted Life Years)	36	Kazakhstan	3	Both	404	Acute hepatitis E	3	Rate	2021	All ages	0.403794286895096	0.716761002407671	0.214840535258187
2	DALYs (Disability-Adjusted Life Years)	37	Kyrgyzstan	3	Both	404	Acute hepatitis E	3	Rate	2021	All ages	0.379862717896419	0.6926485918299	0.188543441493087
2	DALYs (Disability-Adjusted Life Years)	38	Mongolia	3	Both	404	Acute hepatitis E	3	Rate	2021	All ages	0.343963101557542	0.663810775019962	0.155674378469191
2	DALYs (Disability-Adjusted Life Years)	39	Tajikistan	3	Both	404	Acute hepatitis E	3	Rate	2021	All ages	0.32156457494853	0.628104783977257	0.13705899096585
2	DALYs (Disability-Adjusted Life Years)	40	Turkmenistan	3	Both	404	Acute hepatitis E	3	Rate	2021	All ages	0.489802448317881	0.888061972200814	0.244738738085506
2	DALYs (Disability-Adjusted Life Years)	41	Uzbekistan	3	Both	404	Acute hepatitis E	3	Rate	2021	All ages	0.336212126471528	0.667221970857502	0.148981574044627
2	DALYs (Disability-Adjusted Life Years)	43	Albania	3	Both	404	Acute hepatitis E	3	Rate	2021	All ages	0.503848289225985	0.937029892056201	0.24863621767269
2	DALYs (Disability-Adjusted Life Years)	44	Bosnia and Herzegovina	3	Both	404	Acute hepatitis E	3	Rate	2021	All ages	0.308550329916454	0.617440440558096	0.131292797198903
2	DALYs (Disability-Adjusted Life Years)	45	Bulgaria	3	Both	404	Acute hepatitis E	3	Rate	2021	All ages	0.452728738753593	0.763370372966926	0.251387133806364
2	DALYs (Disability-Adjusted Life Years)	46	Croatia	3	Both	404	Acute hepatitis E	3	Rate	2021	All ages	0.316950362372524	0.615732984289707	0.136708686163693
2	DALYs (Disability-Adjusted Life Years)	47	Czechia	3	Both	404	Acute hepatitis E	3	Rate	2021	All ages	0.36429208473266	0.679536218953244	0.180549862185857
2	DALYs (Disability-Adjusted Life Years)	48	Hungary	3	Both	404	Acute hepatitis E	3	Rate	2021	All ages	0.420469479255336	0.758612476362499	0.210042020781271
2	DALYs (Disability-Adjusted Life Years)	49	North Macedonia	3	Both	404	Acute hepatitis E	3	Rate	2021	All ages	0.374409202835259	0.694343663116415	0.174182841261868
2	DALYs (Disability-Adjusted Life Years)	50	Montenegro	3	Both	404	Acute hepatitis E	3	Rate	2021	All ages	0.322391678594782	0.640357703342152	0.143937956585357
2	DALYs (Disability-Adjusted Life Years)	51	Poland	3	Both	404	Acute hepatitis E	3	Rate	2021	All ages	0.359787216088314	0.701372715091138	0.16318586112252
2	DALYs (Disability-Adjusted Life Years)	52	Romania	3	Both	404	Acute hepatitis E	3	Rate	2021	All ages	0.314351773468174	0.634152005590205	0.134027430611709
2	DALYs (Disability-Adjusted Life Years)	53	Serbia	3	Both	404	Acute hepatitis E	3	Rate	2021	All ages	0.31210635996896	0.617573107868572	0.132857127714984
2	DALYs (Disability-Adjusted Life Years)	54	Slovakia	3	Both	404	Acute hepatitis E	3	Rate	2021	All ages	0.314603218334522	0.621154347477806	0.135704151581293
2	DALYs (Disability-Adjusted Life Years)	55	Slovenia	3	Both	404	Acute hepatitis E	3	Rate	2021	All ages	0.315341433469648	0.622681917879119	0.13945297343689
2	DALYs (Disability-Adjusted Life Years)	57	Belarus	3	Both	404	Acute hepatitis E	3	Rate	2021	All ages	0.52854338371598	0.905538293990321	0.293019848812862
2	DALYs (Disability-Adjusted Life Years)	58	Estonia	3	Both	404	Acute hepatitis E	3	Rate	2021	All ages	0.299597098224429	0.577940009649673	0.135882846337509
2	DALYs (Disability-Adjusted Life Years)	59	Latvia	3	Both	404	Acute hepatitis E	3	Rate	2021	All ages	0.545436197626459	0.912330030124642	0.29879859710985
2	DALYs (Disability-Adjusted Life Years)	60	Lithuania	3	Both	404	Acute hepatitis E	3	Rate	2021	All ages	0.340980419867115	0.63066790312691	0.168939152518793
2	DALYs (Disability-Adjusted Life Years)	61	Republic of Moldova	3	Both	404	Acute hepatitis E	3	Rate	2021	All ages	0.339037164440345	0.623900890923639	0.161908720932341
2	DALYs (Disability-Adjusted Life Years)	62	Russian Federation	3	Both	404	Acute hepatitis E	3	Rate	2021	All ages	0.304124207688425	0.571955199872684	0.145824613774063
2	DALYs (Disability-Adjusted Life Years)	63	Ukraine	3	Both	404	Acute hepatitis E	3	Rate	2021	All ages	0.379385070059917	0.713978296444493	0.181877969186582
2	DALYs (Disability-Adjusted Life Years)	66	Brunei Darussalam	3	Both	404	Acute hepatitis E	3	Rate	2021	All ages	0.377026623631462	0.646009032938353	0.188014220617023
2	DALYs (Disability-Adjusted Life Years)	67	Japan	3	Both	404	Acute hepatitis E	3	Rate	2021	All ages	0.361789251406987	0.635751302797149	0.200493195322063
2	DALYs (Disability-Adjusted Life Years)	68	Republic of Korea	3	Both	404	Acute hepatitis E	3	Rate	2021	All ages	0.251415267453856	0.477498294008482	0.116702358789308
2	DALYs (Disability-Adjusted Life Years)	69	Singapore	3	Both	404	Acute hepatitis E	3	Rate	2021	All ages	0.276861972376221	0.512510841417063	0.135435529117164
2	DALYs (Disability-Adjusted Life Years)	71	Australia	3	Both	404	Acute hepatitis E	3	Rate	2021	All ages	0.282130955236063	0.509602882793031	0.140107373372597
2	DALYs (Disability-Adjusted Life Years)	72	New Zealand	3	Both	404	Acute hepatitis E	3	Rate	2021	All ages	0.278314834603382	0.544390603454651	0.120803958546647
2	DALYs (Disability-Adjusted Life Years)	74	Andorra	3	Both	404	Acute hepatitis E	3	Rate	2021	All ages	2.08554756968413	8.15282516454384	0.543099026119247
2	DALYs (Disability-Adjusted Life Years)	75	Austria	3	Both	404	Acute hepatitis E	3	Rate	2021	All ages	0.560539507090254	0.894970120923144	0.320136156059254
2	DALYs (Disability-Adjusted Life Years)	76	Belgium	3	Both	404	Acute hepatitis E	3	Rate	2021	All ages	0.494185231774263	0.81953651125077	0.27163017575532
2	DALYs (Disability-Adjusted Life Years)	77	Cyprus	3	Both	404	Acute hepatitis E	3	Rate	2021	All ages	0.292179401651179	0.521240332401506	0.149711819638019
2	DALYs (Disability-Adjusted Life Years)	78	Denmark	3	Both	404	Acute hepatitis E	3	Rate	2021	All ages	0.486733707024821	0.828253797659808	0.273688346721012
2	DALYs (Disability-Adjusted Life Years)	79	Finland	3	Both	404	Acute hepatitis E	3	Rate	2021	All ages	0.264930710093911	0.492415092877925	0.132623630581073
2	DALYs (Disability-Adjusted Life Years)	80	France	3	Both	404	Acute hepatitis E	3	Rate	2021	All ages	0.346308127801803	0.598234564959059	0.184040033554984
2	DALYs (Disability-Adjusted Life Years)	81	Germany	3	Both	404	Acute hepatitis E	3	Rate	2021	All ages	1.0407761572201	1.58510235110253	0.612951425693683
2	DALYs (Disability-Adjusted Life Years)	82	Greece	3	Both	404	Acute hepatitis E	3	Rate	2021	All ages	0.868617253629922	1.51135916374903	0.46039999954704
2	DALYs (Disability-Adjusted Life Years)	83	Iceland	3	Both	404	Acute hepatitis E	3	Rate	2021	All ages	0.666769820408815	0.997403481382718	0.410219437381315
2	DALYs (Disability-Adjusted Life Years)	84	Ireland	3	Both	404	Acute hepatitis E	3	Rate	2021	All ages	0.321929174859919	0.56718698352339	0.167719672183613
2	DALYs (Disability-Adjusted Life Years)	85	Israel	3	Both	404	Acute hepatitis E	3	Rate	2021	All ages	0.526309134528437	0.872584873393329	0.290280967679893
2	DALYs (Disability-Adjusted Life Years)	86	Italy	3	Both	404	Acute hepatitis E	3	Rate	2021	All ages	0.291375318219852	0.549377113403618	0.139693776506585
2	DALYs (Disability-Adjusted Life Years)	87	Luxembourg	3	Both	404	Acute hepatitis E	3	Rate	2021	All ages	0.462476804584131	0.713075371032105	0.280956148996345
2	DALYs (Disability-Adjusted Life Years)	88	Malta	3	Both	404	Acute hepatitis E	3	Rate	2021	All ages	0.314683127690832	0.552196553903659	0.162374848801473
2	DALYs (Disability-Adjusted Life Years)	89	Netherlands	3	Both	404	Acute hepatitis E	3	Rate	2021	All ages	0.559349014999714	0.850225427591203	0.351078041453248
2	DALYs (Disability-Adjusted Life Years)	90	Norway	3	Both	404	Acute hepatitis E	3	Rate	2021	All ages	0.329701872677911	0.583195756640336	0.180716937553999
2	DALYs (Disability-Adjusted Life Years)	91	Portugal	3	Both	404	Acute hepatitis E	3	Rate	2021	All ages	0.422087572192399	0.739320680007798	0.227584510127826
2	DALYs (Disability-Adjusted Life Years)	92	Spain	3	Both	404	Acute hepatitis E	3	Rate	2021	All ages	0.481184326982959	0.755866086542899	0.282267641521298
2	DALYs (Disability-Adjusted Life Years)	93	Sweden	3	Both	404	Acute hepatitis E	3	Rate	2021	All ages	0.271695053659362	0.534765223511748	0.120595062179004
2	DALYs (Disability-Adjusted Life Years)	94	Switzerland	3	Both	404	Acute hepatitis E	3	Rate	2021	All ages	0.663765467659934	1.16310047387364	0.353649611713886
2	DALYs (Disability-Adjusted Life Years)	95	United Kingdom	3	Both	404	Acute hepatitis E	3	Rate	2021	All ages	0.502406752178401	0.750175021003437	0.354282187727369
2	DALYs (Disability-Adjusted Life Years)	97	Argentina	3	Both	404	Acute hepatitis E	3	Rate	2021	All ages	0.253279228210375	0.448387305330202	0.135066071462923
2	DALYs (Disability-Adjusted Life Years)	98	Chile	3	Both	404	Acute hepatitis E	3	Rate	2021	All ages	0.256559435605769	0.485639643114538	0.127180094490946
2	DALYs (Disability-Adjusted Life Years)	99	Uruguay	3	Both	404	Acute hepatitis E	3	Rate	2021	All ages	0.234127927969589	0.456881078893637	0.108365531271523
2	DALYs (Disability-Adjusted Life Years)	101	Canada	3	Both	404	Acute hepatitis E	3	Rate	2021	All ages	0.246490806514511	0.481191827594326	0.112624309769854
2	DALYs (Disability-Adjusted Life Years)	102	United States of America	3	Both	404	Acute hepatitis E	3	Rate	2021	All ages	0.320652404819166	0.582911631006474	0.168793863078568
2	DALYs (Disability-Adjusted Life Years)	105	Antigua and Barbuda	3	Both	404	Acute hepatitis E	3	Rate	2021	All ages	0.377700708604799	0.664686654563222	0.20123356939527
2	DALYs (Disability-Adjusted Life Years)	106	Bahamas	3	Both	404	Acute hepatitis E	3	Rate	2021	All ages	0.363228900074236	0.648020402226981	0.185095912630354
2	DALYs (Disability-Adjusted Life Years)	107	Barbados	3	Both	404	Acute hepatitis E	3	Rate	2021	All ages	0.723313712752365	1.20290977955618	0.411000089226774
2	DALYs (Disability-Adjusted Life Years)	108	Belize	3	Both	404	Acute hepatitis E	3	Rate	2021	All ages	0.405513531592034	0.703466994216934	0.21498837378495
2	DALYs (Disability-Adjusted Life Years)	109	Cuba	3	Both	404	Acute hepatitis E	3	Rate	2021	All ages	0.307974196989328	0.589580437244233	0.14354538053939
2	DALYs (Disability-Adjusted Life Years)	110	Dominica	3	Both	404	Acute hepatitis E	3	Rate	2021	All ages	0.556407783973011	0.970243139489058	0.286081565492652
2	DALYs (Disability-Adjusted Life Years)	111	Dominican Republic	3	Both	404	Acute hepatitis E	3	Rate	2021	All ages	0.526732082621379	0.909315525097373	0.284016274693049
2	DALYs (Disability-Adjusted Life Years)	112	Grenada	3	Both	404	Acute hepatitis E	3	Rate	2021	All ages	0.441466338637837	0.819380963769888	0.21630411197453
2	DALYs (Disability-Adjusted Life Years)	113	Guyana	3	Both	404	Acute hepatitis E	3	Rate	2021	All ages	0.77024547223761	1.20073752440708	0.472874669976815
2	DALYs (Disability-Adjusted Life Years)	114	Haiti	3	Both	404	Acute hepatitis E	3	Rate	2021	All ages	0.759986369539345	1.57130362174441	0.300817374238922
2	DALYs (Disability-Adjusted Life Years)	115	Jamaica	3	Both	404	Acute hepatitis E	3	Rate	2021	All ages	0.388853683706678	0.702498594664203	0.1940926274014
2	DALYs (Disability-Adjusted Life Years)	116	Saint Lucia	3	Both	404	Acute hepatitis E	3	Rate	2021	All ages	0.499905824292553	0.830342537375073	0.27817244511978
2	DALYs (Disability-Adjusted Life Years)	117	Saint Vincent and the Grenadines	3	Both	404	Acute hepatitis E	3	Rate	2021	All ages	0.456152322319873	0.776176932014954	0.247929149579196
2	DALYs (Disability-Adjusted Life Years)	118	Suriname	3	Both	404	Acute hepatitis E	3	Rate	2021	All ages	0.455840323018574	0.814202723194472	0.233291234182207
2	DALYs (Disability-Adjusted Life Years)	119	Trinidad and Tobago	3	Both	404	Acute hepatitis E	3	Rate	2021	All ages	0.363677307780946	0.668000367224378	0.175126119399948
2	DALYs (Disability-Adjusted Life Years)	121	Bolivia (Plurinational State of)	3	Both	404	Acute hepatitis E	3	Rate	2021	All ages	0.394655652406435	0.71810782906587	0.193151663312327
2	DALYs (Disability-Adjusted Life Years)	122	Ecuador	3	Both	404	Acute hepatitis E	3	Rate	2021	All ages	0.334157723110212	0.632706033241574	0.157983000432128
2	DALYs (Disability-Adjusted Life Years)	123	Peru	3	Both	404	Acute hepatitis E	3	Rate	2021	All ages	0.350220772006514	0.650565000870265	0.167493291773354
2	DALYs (Disability-Adjusted Life Years)	125	Colombia	3	Both	404	Acute hepatitis E	3	Rate	2021	All ages	0.296964888513716	0.571339546901577	0.133594627675197
2	DALYs (Disability-Adjusted Life Years)	126	Costa Rica	3	Both	404	Acute hepatitis E	3	Rate	2021	All ages	0.346514644683353	0.625620732270708	0.177615665697516
2	DALYs (Disability-Adjusted Life Years)	127	El Salvador	3	Both	404	Acute hepatitis E	3	Rate	2021	All ages	0.342520236850534	0.635552339970294	0.164376281630718
2	DALYs (Disability-Adjusted Life Years)	128	Guatemala	3	Both	404	Acute hepatitis E	3	Rate	2021	All ages	0.307504022169319	0.593139586584304	0.141930113603319
2	DALYs (Disability-Adjusted Life Years)	129	Honduras	3	Both	404	Acute hepatitis E	3	Rate	2021	All ages	0.500941022126847	0.936012793259956	0.232192394500879
2	DALYs (Disability-Adjusted Life Years)	130	Mexico	3	Both	404	Acute hepatitis E	3	Rate	2021	All ages	0.47681069337167	0.805508262662067	0.28118745830488
2	DALYs (Disability-Adjusted Life Years)	131	Nicaragua	3	Both	404	Acute hepatitis E	3	Rate	2021	All ages	0.336998651195271	0.618089269898394	0.165409810585315
2	DALYs (Disability-Adjusted Life Years)	132	Panama	3	Both	404	Acute hepatitis E	3	Rate	2021	All ages	0.299385245863487	0.57299627273005	0.138237192471083
2	DALYs (Disability-Adjusted Life Years)	133	Venezuela (Bolivarian Republic of)	3	Both	404	Acute hepatitis E	3	Rate	2021	All ages	0.290719254774804	0.547568165335719	0.135544298159494
2	DALYs (Disability-Adjusted Life Years)	135	Brazil	3	Both	404	Acute hepatitis E	3	Rate	2021	All ages	0.425542103073169	0.697286636999016	0.262190527710193
2	DALYs (Disability-Adjusted Life Years)	136	Paraguay	3	Both	404	Acute hepatitis E	3	Rate	2021	All ages	0.286123443123598	0.529474654755857	0.139394856592046
2	DALYs (Disability-Adjusted Life Years)	139	Algeria	3	Both	404	Acute hepatitis E	3	Rate	2021	All ages	1.02978449935396	2.84600610663042	0.396400369998348
2	DALYs (Disability-Adjusted Life Years)	140	Bahrain	3	Both	404	Acute hepatitis E	3	Rate	2021	All ages	2.48721949714291	7.85388643828168	0.606784843629935
2	DALYs (Disability-Adjusted Life Years)	141	Egypt	3	Both	404	Acute hepatitis E	3	Rate	2021	All ages	3.89376532385073	12.8947238547275	0.900338542609958
2	DALYs (Disability-Adjusted Life Years)	142	Iran (Islamic Republic of)	3	Both	404	Acute hepatitis E	3	Rate	2021	All ages	0.666515076094441	1.16295170393533	0.393074602743024
2	DALYs (Disability-Adjusted Life Years)	143	Iraq	3	Both	404	Acute hepatitis E	3	Rate	2021	All ages	1.63581724742637	3.86496402232488	0.693118810669699
2	DALYs (Disability-Adjusted Life Years)	144	Jordan	3	Both	404	Acute hepatitis E	3	Rate	2021	All ages	1.03652301207259	2.50060507655668	0.381684470854928
2	DALYs (Disability-Adjusted Life Years)	145	Kuwait	3	Both	404	Acute hepatitis E	3	Rate	2021	All ages	0.312769859522604	0.569660384732833	0.158860571031883
2	DALYs (Disability-Adjusted Life Years)	146	Lebanon	3	Both	404	Acute hepatitis E	3	Rate	2021	All ages	1.49694462363862	3.22507278937102	0.670507104366732
2	DALYs (Disability-Adjusted Life Years)	147	Libya	3	Both	404	Acute hepatitis E	3	Rate	2021	All ages	1.35211993145382	5.38623748079462	0.414077249907991
2	DALYs (Disability-Adjusted Life Years)	148	Morocco	3	Both	404	Acute hepatitis E	3	Rate	2021	All ages	1.2065063092768	3.44780722601423	0.474696812409976
2	DALYs (Disability-Adjusted Life Years)	149	Palestine	3	Both	404	Acute hepatitis E	3	Rate	2021	All ages	0.974756706855685	1.91545562731645	0.435571994294056
2	DALYs (Disability-Adjusted Life Years)	150	Oman	3	Both	404	Acute hepatitis E	3	Rate	2021	All ages	1.31836938917176	3.09166938596429	0.493205782462325
2	DALYs (Disability-Adjusted Life Years)	151	Qatar	3	Both	404	Acute hepatitis E	3	Rate	2021	All ages	2.01543472819932	4.99380509509647	0.740194281443794
2	DALYs (Disability-Adjusted Life Years)	152	Saudi Arabia	3	Both	404	Acute hepatitis E	3	Rate	2021	All ages	0.796592779883914	2.26091477479051	0.3254620152802
2	DALYs (Disability-Adjusted Life Years)	153	Syrian Arab Republic	3	Both	404	Acute hepatitis E	3	Rate	2021	All ages	0.97136858359749	2.3890937783199	0.390441529893705
2	DALYs (Disability-Adjusted Life Years)	154	Tunisia	3	Both	404	Acute hepatitis E	3	Rate	2021	All ages	0.919874113030795	2.70423895402665	0.349325208176584
2	DALYs (Disability-Adjusted Life Years)	155	Turkey	3	Both	404	Acute hepatitis E	3	Rate	2021	All ages	0.715665511406334	1.27648325533404	0.365715037157654
2	DALYs (Disability-Adjusted Life Years)	156	United Arab Emirates	3	Both	404	Acute hepatitis E	3	Rate	2021	All ages	3.25238896586079	7.16042893905169	1.24137257446387
2	DALYs (Disability-Adjusted Life Years)	157	Yemen	3	Both	404	Acute hepatitis E	3	Rate	2021	All ages	3.89761028715248	14.4465837484405	0.762379586309611
2	DALYs (Disability-Adjusted Life Years)	160	Afghanistan	3	Both	404	Acute hepatitis E	3	Rate	2021	All ages	9.34129869704729	31.4063696470771	1.75935855280976
2	DALYs (Disability-Adjusted Life Years)	161	Bangladesh	3	Both	404	Acute hepatitis E	3	Rate	2021	All ages	8.86954920359163	28.4142754915824	1.6784746645652
2	DALYs (Disability-Adjusted Life Years)	162	Bhutan	3	Both	404	Acute hepatitis E	3	Rate	2021	All ages	2.44084414303289	6.49820490748485	0.660155626513284
2	DALYs (Disability-Adjusted Life Years)	163	India	3	Both	404	Acute hepatitis E	3	Rate	2021	All ages	2.6400744414134	6.12894365202577	1.06591737796376
2	DALYs (Disability-Adjusted Life Years)	164	Nepal	3	Both	404	Acute hepatitis E	3	Rate	2021	All ages	3.89274224719457	10.6797170697106	1.09748442611729
2	DALYs (Disability-Adjusted Life Years)	165	Pakistan	3	Both	404	Acute hepatitis E	3	Rate	2021	All ages	9.0978871176274	26.2854023772549	2.50491691191665
2	DALYs (Disability-Adjusted Life Years)	168	Angola	3	Both	404	Acute hepatitis E	3	Rate	2021	All ages	2.27929434314693	7.42717286628953	0.460752729513239
2	DALYs (Disability-Adjusted Life Years)	169	Central African Republic	3	Both	404	Acute hepatitis E	3	Rate	2021	All ages	4.40088728523874	15.3955120942552	0.853161013017388
2	DALYs (Disability-Adjusted Life Years)	170	Congo	3	Both	404	Acute hepatitis E	3	Rate	2021	All ages	1.15916081451754	3.40623916095269	0.353759473653174
2	DALYs (Disability-Adjusted Life Years)	171	Democratic Republic of the Congo	3	Both	404	Acute hepatitis E	3	Rate	2021	All ages	0.931452342539483	2.53905356422553	0.287781734974895
2	DALYs (Disability-Adjusted Life Years)	172	Equatorial Guinea	3	Both	404	Acute hepatitis E	3	Rate	2021	All ages	0.479233423415429	0.967003708894565	0.217375532832209
2	DALYs (Disability-Adjusted Life Years)	173	Gabon	3	Both	404	Acute hepatitis E	3	Rate	2021	All ages	0.769457489194441	2.07445122138724	0.303672915959459
2	DALYs (Disability-Adjusted Life Years)	175	Burundi	3	Both	404	Acute hepatitis E	3	Rate	2021	All ages	7.40198647142245	29.0175239664973	1.12545447256329
2	DALYs (Disability-Adjusted Life Years)	176	Comoros	3	Both	404	Acute hepatitis E	3	Rate	2021	All ages	8.68565467802062	28.1475939029387	1.66626136463733
2	DALYs (Disability-Adjusted Life Years)	177	Djibouti	3	Both	404	Acute hepatitis E	3	Rate	2021	All ages	9.93684878974817	32.7276784610635	1.79204334262554
2	DALYs (Disability-Adjusted Life Years)	178	Eritrea	3	Both	404	Acute hepatitis E	3	Rate	2021	All ages	10.4596715183619	31.8035662438104	2.00811862999134
2	DALYs (Disability-Adjusted Life Years)	179	Ethiopia	3	Both	404	Acute hepatitis E	3	Rate	2021	All ages	31.7953541900482	85.6122339083009	7.70125122702225
2	DALYs (Disability-Adjusted Life Years)	180	Kenya	3	Both	404	Acute hepatitis E	3	Rate	2021	All ages	10.2550369196841	29.1690449040886	2.28060757930505
2	DALYs (Disability-Adjusted Life Years)	181	Madagascar	3	Both	404	Acute hepatitis E	3	Rate	2021	All ages	4.21749036866948	12.9304867851084	1.08307307001422
2	DALYs (Disability-Adjusted Life Years)	182	Malawi	3	Both	404	Acute hepatitis E	3	Rate	2021	All ages	5.25153148928327	15.7570623975567	1.22607146423758
2	DALYs (Disability-Adjusted Life Years)	183	Mauritius	3	Both	404	Acute hepatitis E	3	Rate	2021	All ages	0.373440703827655	0.648189546603964	0.197383008660765
2	DALYs (Disability-Adjusted Life Years)	184	Mozambique	3	Both	404	Acute hepatitis E	3	Rate	2021	All ages	4.26286214841339	13.346345279797	1.02419045808139
2	DALYs (Disability-Adjusted Life Years)	185	Rwanda	3	Both	404	Acute hepatitis E	3	Rate	2021	All ages	4.27773913067307	11.9038402014879	1.22409534392675
2	DALYs (Disability-Adjusted Life Years)	186	Seychelles	3	Both	404	Acute hepatitis E	3	Rate	2021	All ages	4.53525675127269	11.2166661297086	1.24554442124316
2	DALYs (Disability-Adjusted Life Years)	187	Somalia	3	Both	404	Acute hepatitis E	3	Rate	2021	All ages	44.4874186810441	173.768522348919	5.32025697724548
2	DALYs (Disability-Adjusted Life Years)	189	United Republic of Tanzania	3	Both	404	Acute hepatitis E	3	Rate	2021	All ages	6.1408288672556	18.9015440586319	1.47053478160266
2	DALYs (Disability-Adjusted Life Years)	190	Uganda	3	Both	404	Acute hepatitis E	3	Rate	2021	All ages	10.4956250067782	33.4518969831026	2.23767857477991
2	DALYs (Disability-Adjusted Life Years)	191	Zambia	3	Both	404	Acute hepatitis E	3	Rate	2021	All ages	3.95040687659785	10.7351794186009	1.21001488063684
2	DALYs (Disability-Adjusted Life Years)	193	Botswana	3	Both	404	Acute hepatitis E	3	Rate	2021	All ages	2.8947384228329	6.24444455622844	1.12240650730862
2	DALYs (Disability-Adjusted Life Years)	194	Lesotho	3	Both	404	Acute hepatitis E	3	Rate	2021	All ages	8.08228279107948	18.1614569839184	2.81565081012061
2	DALYs (Disability-Adjusted Life Years)	195	Namibia	3	Both	404	Acute hepatitis E	3	Rate	2021	All ages	3.66398542804512	7.98900305795626	1.40570410785614
2	DALYs (Disability-Adjusted Life Years)	196	South Africa	3	Both	404	Acute hepatitis E	3	Rate	2021	All ages	1.69761004648004	2.92876414904134	0.891364268089311
2	DALYs (Disability-Adjusted Life Years)	197	Eswatini	3	Both	404	Acute hepatitis E	3	Rate	2021	All ages	4.9779812750294	10.5750180394038	1.90409509148469
2	DALYs (Disability-Adjusted Life Years)	198	Zimbabwe	3	Both	404	Acute hepatitis E	3	Rate	2021	All ages	82.6169211197584	165.547944833514	27.8738604308348
2	DALYs (Disability-Adjusted Life Years)	200	Benin	3	Both	404	Acute hepatitis E	3	Rate	2021	All ages	3.45635282125385	8.73912568078144	1.19868429742224
2	DALYs (Disability-Adjusted Life Years)	201	Burkina Faso	3	Both	404	Acute hepatitis E	3	Rate	2021	All ages	8.29892517769214	26.9289084684843	1.86122542874172
2	DALYs (Disability-Adjusted Life Years)	202	Cameroon	3	Both	404	Acute hepatitis E	3	Rate	2021	All ages	2.09998357131953	5.77370905734712	0.696902375396545
2	DALYs (Disability-Adjusted Life Years)	203	Cabo Verde	3	Both	404	Acute hepatitis E	3	Rate	2021	All ages	1.05230508082091	2.20367228443187	0.454558688159482
2	DALYs (Disability-Adjusted Life Years)	204	Chad	3	Both	404	Acute hepatitis E	3	Rate	2021	All ages	14.353574629813	45.0598508507385	3.12607394507252
2	DALYs (Disability-Adjusted Life Years)	205	C么te d'Ivoire	3	Both	404	Acute hepatitis E	3	Rate	2021	All ages	3.07426172996943	7.97302134819865	0.987777351977026
2	DALYs (Disability-Adjusted Life Years)	206	Gambia	3	Both	404	Acute hepatitis E	3	Rate	2021	All ages	2.0480192156503	6.16212463194473	0.563233178977552
2	DALYs (Disability-Adjusted Life Years)	207	Ghana	3	Both	404	Acute hepatitis E	3	Rate	2021	All ages	8.46649120840073	18.7868164324624	3.01697709703458
2	DALYs (Disability-Adjusted Life Years)	208	Guinea	3	Both	404	Acute hepatitis E	3	Rate	2021	All ages	8.76140436806381	24.9661570040422	2.06234593589942
2	DALYs (Disability-Adjusted Life Years)	209	Guinea-Bissau	3	Both	404	Acute hepatitis E	3	Rate	2021	All ages	7.03069040100412	17.5641173935384	2.02646314444477
2	DALYs (Disability-Adjusted Life Years)	210	Liberia	3	Both	404	Acute hepatitis E	3	Rate	2021	All ages	5.27536048105312	14.1835293889537	1.4650318147572
2	DALYs (Disability-Adjusted Life Years)	211	Mali	3	Both	404	Acute hepatitis E	3	Rate	2021	All ages	3.8505039176323	11.8560312207037	0.959329472194273
2	DALYs (Disability-Adjusted Life Years)	212	Mauritania	3	Both	404	Acute hepatitis E	3	Rate	2021	All ages	3.44555816977151	9.03343648706493	0.982700314040831
2	DALYs (Disability-Adjusted Life Years)	213	Niger	3	Both	404	Acute hepatitis E	3	Rate	2021	All ages	8.19721959001842	24.2592415109951	1.93303910315306
2	DALYs (Disability-Adjusted Life Years)	214	Nigeria	3	Both	404	Acute hepatitis E	3	Rate	2021	All ages	5.69981049133053	13.172754896707	2.25924277824736
2	DALYs (Disability-Adjusted Life Years)	215	Sao Tome and Principe	3	Both	404	Acute hepatitis E	3	Rate	2021	All ages	1.39422608376743	3.03812795882685	0.595574100661395
2	DALYs (Disability-Adjusted Life Years)	216	Senegal	3	Both	404	Acute hepatitis E	3	Rate	2021	All ages	1.95661987310784	4.68881315396182	0.707310970438725
2	DALYs (Disability-Adjusted Life Years)	217	Sierra Leone	3	Both	404	Acute hepatitis E	3	Rate	2021	All ages	4.94188881698853	13.0455316353074	1.37221019460668
2	DALYs (Disability-Adjusted Life Years)	218	Togo	3	Both	404	Acute hepatitis E	3	Rate	2021	All ages	2.27673877661548	6.11792935483796	0.749696465740689
2	DALYs (Disability-Adjusted Life Years)	298	American Samoa	3	Both	404	Acute hepatitis E	3	Rate	2021	All ages	1.00797309374772	1.86863158960581	0.507983933096033
2	DALYs (Disability-Adjusted Life Years)	305	Bermuda	3	Both	404	Acute hepatitis E	3	Rate	2021	All ages	0.322654884361486	0.593131668677225	0.155158388753106
2	DALYs (Disability-Adjusted Life Years)	320	Cook Islands	3	Both	404	Acute hepatitis E	3	Rate	2021	All ages	0.324920704260728	0.606434113103169	0.150727307441916
2	DALYs (Disability-Adjusted Life Years)	349	Greenland	3	Both	404	Acute hepatitis E	3	Rate	2021	All ages	0.325272806761334	0.590974496821266	0.161582339737957
2	DALYs (Disability-Adjusted Life Years)	351	Guam	3	Both	404	Acute hepatitis E	3	Rate	2021	All ages	0.610941134893509	1.25256213896875	0.275817787904838
2	DALYs (Disability-Adjusted Life Years)	367	Monaco	3	Both	404	Acute hepatitis E	3	Rate	2021	All ages	0.28865318840446	0.522706268868025	0.143856865312623
2	DALYs (Disability-Adjusted Life Years)	369	Nauru	3	Both	404	Acute hepatitis E	3	Rate	2021	All ages	0.89540546034065	1.75130203037395	0.417870328942791
2	DALYs (Disability-Adjusted Life Years)	374	Niue	3	Both	404	Acute hepatitis E	3	Rate	2021	All ages	0.609653301771903	1.16404867934431	0.290045209650216
2	DALYs (Disability-Adjusted Life Years)	376	Northern Mariana Islands	3	Both	404	Acute hepatitis E	3	Rate	2021	All ages	1.05482242154829	2.0066304550676	0.518745350453709
2	DALYs (Disability-Adjusted Life Years)	380	Palau	3	Both	404	Acute hepatitis E	3	Rate	2021	All ages	2.07938597741043	4.74113170860816	0.697970857120108
2	DALYs (Disability-Adjusted Life Years)	385	Puerto Rico	3	Both	404	Acute hepatitis E	3	Rate	2021	All ages	0.338142274195786	0.611777017811946	0.167827884425771
2	DALYs (Disability-Adjusted Life Years)	393	Saint Kitts and Nevis	3	Both	404	Acute hepatitis E	3	Rate	2021	All ages	0.731252959667945	1.2097449829371	0.408540958222047
2	DALYs (Disability-Adjusted Life Years)	396	San Marino	3	Both	404	Acute hepatitis E	3	Rate	2021	All ages	2.69309460835594	6.24664835515986	0.940641331906142
2	DALYs (Disability-Adjusted Life Years)	413	Tokelau	3	Both	404	Acute hepatitis E	3	Rate	2021	All ages	0.82398457493395	1.56818912155897	0.382641960794558
2	DALYs (Disability-Adjusted Life Years)	416	Tuvalu	3	Both	404	Acute hepatitis E	3	Rate	2021	All ages	0.834352896302615	1.66233360731477	0.386707228767717
2	DALYs (Disability-Adjusted Life Years)	422	United States Virgin Islands	3	Both	404	Acute hepatitis E	3	Rate	2021	All ages	0.36244698363345	0.657556688914618	0.176443630039954
2	DALYs (Disability-Adjusted Life Years)	435	South Sudan	3	Both	404	Acute hepatitis E	3	Rate	2021	All ages	20.1129902816077	67.3877739895997	3.41943264908014
2	DALYs (Disability-Adjusted Life Years)	522	Sudan	3	Both	404	Acute hepatitis E	3	Rate	2021	All ages	5.36836367985247	21.1051422537536	1.04302957645533
6	Incidence	6	China	3	Both	404	Acute hepatitis E	3	Rate	2021	All ages	115.861881772341	196.135493925431	60.5347179225248
6	Incidence	7	Democratic People's Republic of Korea	3	Both	404	Acute hepatitis E	3	Rate	2021	All ages	100.824814083894	172.407732887392	51.7970054370506
6	Incidence	8	Taiwan (Province of China)	3	Both	404	Acute hepatitis E	3	Rate	2021	All ages	102.621464139229	174.14298098944	52.578236211187
6	Incidence	10	Cambodia	3	Both	404	Acute hepatitis E	3	Rate	2021	All ages	111.005083652315	191.776479204792	54.9324688108979
6	Incidence	11	Indonesia	3	Both	404	Acute hepatitis E	3	Rate	2021	All ages	131.033234813853	223.183998668383	67.5954631884691
6	Incidence	12	Lao People's Democratic Republic	3	Both	404	Acute hepatitis E	3	Rate	2021	All ages	110.313215166284	188.326562726937	55.8789752890917
6	Incidence	13	Malaysia	3	Both	404	Acute hepatitis E	3	Rate	2021	All ages	108.86270626597	183.228057184094	56.5528600731537
6	Incidence	14	Maldives	3	Both	404	Acute hepatitis E	3	Rate	2021	All ages	109.966869452123	188.28334634208	56.1711844899381
6	Incidence	15	Myanmar	3	Both	404	Acute hepatitis E	3	Rate	2021	All ages	110.925480201544	190.381497272206	56.6395187079486
6	Incidence	16	Philippines	3	Both	404	Acute hepatitis E	3	Rate	2021	All ages	131.001514693597	222.878606620889	67.6503958718977
6	Incidence	17	Sri Lanka	3	Both	404	Acute hepatitis E	3	Rate	2021	All ages	110.907418196243	188.62361173605	56.2579851807445
6	Incidence	18	Thailand	3	Both	404	Acute hepatitis E	3	Rate	2021	All ages	109.639753139738	189.30257083222	55.8522532588054
6	Incidence	19	Timor-Leste	3	Both	404	Acute hepatitis E	3	Rate	2021	All ages	110.523735423121	187.492968754228	56.5212676155927
6	Incidence	20	Viet Nam	3	Both	404	Acute hepatitis E	3	Rate	2021	All ages	110.235660690421	189.57819261735	56.9184078489572
6	Incidence	22	Fiji	3	Both	404	Acute hepatitis E	3	Rate	2021	All ages	112.95318792011	194.347746727051	57.4579191814585
6	Incidence	23	Kiribati	3	Both	404	Acute hepatitis E	3	Rate	2021	All ages	111.414597944846	191.454656880444	57.2097285589902
6	Incidence	24	Marshall Islands	3	Both	404	Acute hepatitis E	3	Rate	2021	All ages	112.416912325737	192.408680792459	57.3447042646571
6	Incidence	25	Micronesia (Federated States of)	3	Both	404	Acute hepatitis E	3	Rate	2021	All ages	112.956316372105	193.139971698464	58.0946220866807
6	Incidence	26	Papua New Guinea	3	Both	404	Acute hepatitis E	3	Rate	2021	All ages	111.69421000229	192.518823426423	56.9992148937512
6	Incidence	27	Samoa	3	Both	404	Acute hepatitis E	3	Rate	2021	All ages	112.764369120883	196.200298420407	56.8996528231736
6	Incidence	28	Solomon Islands	3	Both	404	Acute hepatitis E	3	Rate	2021	All ages	112.245914260747	191.559290455837	58.2947533669753
6	Incidence	29	Tonga	3	Both	404	Acute hepatitis E	3	Rate	2021	All ages	113.097077249023	195.548474152871	57.8390205267105
6	Incidence	30	Vanuatu	3	Both	404	Acute hepatitis E	3	Rate	2021	All ages	111.902922308741	190.454271729788	57.6608444875317
6	Incidence	33	Armenia	3	Both	404	Acute hepatitis E	3	Rate	2021	All ages	128.675773998933	223.024578817712	65.849585490369
6	Incidence	34	Azerbaijan	3	Both	404	Acute hepatitis E	3	Rate	2021	All ages	127.809184283862	222.785478946057	65.917512498627
6	Incidence	35	Georgia	3	Both	404	Acute hepatitis E	3	Rate	2021	All ages	127.442619740748	218.654013641252	65.5804505001076
6	Incidence	36	Kazakhstan	3	Both	404	Acute hepatitis E	3	Rate	2021	All ages	128.854278903638	218.013835988183	66.7598859995744
6	Incidence	37	Kyrgyzstan	3	Both	404	Acute hepatitis E	3	Rate	2021	All ages	128.717253640221	220.677116351832	65.2480090770865
6	Incidence	38	Mongolia	3	Both	404	Acute hepatitis E	3	Rate	2021	All ages	128.502784395455	221.363929643274	64.5310324198629
6	Incidence	39	Tajikistan	3	Both	404	Acute hepatitis E	3	Rate	2021	All ages	128.807522909353	220.303946782054	65.2280312700347
6	Incidence	40	Turkmenistan	3	Both	404	Acute hepatitis E	3	Rate	2021	All ages	128.379418847676	220.706403103938	65.1274703303927
6	Incidence	41	Uzbekistan	3	Both	404	Acute hepatitis E	3	Rate	2021	All ages	129.779561215923	229.191063765826	65.1427971167749
6	Incidence	43	Albania	3	Both	404	Acute hepatitis E	3	Rate	2021	All ages	126.220310317482	216.133969370171	64.6086870020448
6	Incidence	44	Bosnia and Herzegovina	3	Both	404	Acute hepatitis E	3	Rate	2021	All ages	126.254961534692	217.389	63.8868839809167
6	Incidence	45	Bulgaria	3	Both	404	Acute hepatitis E	3	Rate	2021	All ages	126.08674728628	216.325117646781	65.4414935919585
6	Incidence	46	Croatia	3	Both	404	Acute hepatitis E	3	Rate	2021	All ages	126.619606103441	218.147949024494	64.9790211562598
6	Incidence	47	Czechia	3	Both	404	Acute hepatitis E	3	Rate	2021	All ages	125.422811768909	218.403340993316	64.1131500603751
6	Incidence	48	Hungary	3	Both	404	Acute hepatitis E	3	Rate	2021	All ages	126.98507494592	217.47485988698	64.3762827065399
6	Incidence	49	North Macedonia	3	Both	404	Acute hepatitis E	3	Rate	2021	All ages	125.895154163236	214.225356984617	64.1407838019031
6	Incidence	50	Montenegro	3	Both	404	Acute hepatitis E	3	Rate	2021	All ages	126.88676813043	220.900016174743	65.1441814444206
6	Incidence	51	Poland	3	Both	404	Acute hepatitis E	3	Rate	2021	All ages	146.73599071936	249.238100377547	76.6171683948222
6	Incidence	52	Romania	3	Both	404	Acute hepatitis E	3	Rate	2021	All ages	126.629733675849	222.292342613766	64.3886531885032
6	Incidence	53	Serbia	3	Both	404	Acute hepatitis E	3	Rate	2021	All ages	125.694788399708	216.452051960098	64.1607352692941
6	Incidence	54	Slovakia	3	Both	404	Acute hepatitis E	3	Rate	2021	All ages	125.800150986677	216.71768368893	64.0388540050488
6	Incidence	55	Slovenia	3	Both	404	Acute hepatitis E	3	Rate	2021	All ages	126.022807600201	218.064620573121	64.2989656972334
6	Incidence	57	Belarus	3	Both	404	Acute hepatitis E	3	Rate	2021	All ages	114.336900349213	196.317250387827	59.1964039866902
6	Incidence	58	Estonia	3	Both	404	Acute hepatitis E	3	Rate	2021	All ages	113.600281311399	193.572045958948	58.0975382178885
6	Incidence	59	Latvia	3	Both	404	Acute hepatitis E	3	Rate	2021	All ages	114.687211302544	197.583187915351	58.8930028301993
6	Incidence	60	Lithuania	3	Both	404	Acute hepatitis E	3	Rate	2021	All ages	114.594964018259	196.484549108674	58.7580105708015
6	Incidence	61	Republic of Moldova	3	Both	404	Acute hepatitis E	3	Rate	2021	All ages	117.113337032791	200.99297566592	58.9631075338925
6	Incidence	62	Russian Federation	3	Both	404	Acute hepatitis E	3	Rate	2021	All ages	117.754651989667	197.458321809567	61.8340426065185
6	Incidence	63	Ukraine	3	Both	404	Acute hepatitis E	3	Rate	2021	All ages	134.568177251047	231.246618206432	68.6669884547977
6	Incidence	66	Brunei Darussalam	3	Both	404	Acute hepatitis E	3	Rate	2021	All ages	96.6142354369426	165.593405731976	49.0235050063148
6	Incidence	67	Japan	3	Both	404	Acute hepatitis E	3	Rate	2021	All ages	114.034884316538	193.210391201212	59.0021035177076
6	Incidence	68	Republic of Korea	3	Both	404	Acute hepatitis E	3	Rate	2021	All ages	92.9246711032975	160.092931197409	47.3657597427622
6	Incidence	69	Singapore	3	Both	404	Acute hepatitis E	3	Rate	2021	All ages	97.7494057752256	169.53271126403	48.8499291307585
6	Incidence	71	Australia	3	Both	404	Acute hepatitis E	3	Rate	2021	All ages	96.1847823711837	164.320078146741	49.0989806433539
6	Incidence	72	New Zealand	3	Both	404	Acute hepatitis E	3	Rate	2021	All ages	113.389851701627	191.737124141325	58.8341397134552
6	Incidence	74	Andorra	3	Both	404	Acute hepatitis E	3	Rate	2021	All ages	93.4349684757005	158.585928063752	48.3128056582328
6	Incidence	75	Austria	3	Both	404	Acute hepatitis E	3	Rate	2021	All ages	94.6002411974361	164.358061042441	49.4218622040716
6	Incidence	76	Belgium	3	Both	404	Acute hepatitis E	3	Rate	2021	All ages	106.123820415736	185.815585790368	53.3255260416839
6	Incidence	77	Cyprus	3	Both	404	Acute hepatitis E	3	Rate	2021	All ages	94.1015130923938	160.339970127476	48.8198448210673
6	Incidence	78	Denmark	3	Both	404	Acute hepatitis E	3	Rate	2021	All ages	94.3956525911794	162.153808648479	48.9452118449591
6	Incidence	79	Finland	3	Both	404	Acute hepatitis E	3	Rate	2021	All ages	93.8159014158838	158.95299928538	48.4075803892242
6	Incidence	80	France	3	Both	404	Acute hepatitis E	3	Rate	2021	All ages	88.8913007727456	151.643286793788	46.814341505797
6	Incidence	81	Germany	3	Both	404	Acute hepatitis E	3	Rate	2021	All ages	94.3945531913755	161.491082176143	48.8158938208614
6	Incidence	82	Greece	3	Both	404	Acute hepatitis E	3	Rate	2021	All ages	94.5939664281365	158.93912385031	49.6531454502992
6	Incidence	83	Iceland	3	Both	404	Acute hepatitis E	3	Rate	2021	All ages	94.1133782284663	160.334063284574	48.7930745212231
6	Incidence	84	Ireland	3	Both	404	Acute hepatitis E	3	Rate	2021	All ages	93.9242263243282	159.63282538514	48.8013667253021
6	Incidence	85	Israel	3	Both	404	Acute hepatitis E	3	Rate	2021	All ages	89.4778829873233	155.728605194424	46.4620831392786
6	Incidence	86	Italy	3	Both	404	Acute hepatitis E	3	Rate	2021	All ages	112.93478966327	188.386420753623	59.0279271363892
6	Incidence	87	Luxembourg	3	Both	404	Acute hepatitis E	3	Rate	2021	All ages	93.9905656808717	161.488359459276	48.3314311491602
6	Incidence	88	Malta	3	Both	404	Acute hepatitis E	3	Rate	2021	All ages	94.3421678851403	163.341143342992	49.1750057931608
6	Incidence	89	Netherlands	3	Both	404	Acute hepatitis E	3	Rate	2021	All ages	88.7896538845212	152.806787292011	45.9930210518022
6	Incidence	90	Norway	3	Both	404	Acute hepatitis E	3	Rate	2021	All ages	108.87123002475	183.134592648598	57.240321837233
6	Incidence	91	Portugal	3	Both	404	Acute hepatitis E	3	Rate	2021	All ages	93.8003606098658	160.140366585109	48.3024951079254
6	Incidence	92	Spain	3	Both	404	Acute hepatitis E	3	Rate	2021	All ages	89.2841017250104	152.05455192429	46.6522954028566
6	Incidence	93	Sweden	3	Both	404	Acute hepatitis E	3	Rate	2021	All ages	108.502621123249	183.132169553947	55.2598789571399
6	Incidence	94	Switzerland	3	Both	404	Acute hepatitis E	3	Rate	2021	All ages	98.3730874283249	169.853276357542	51.3513180317669
6	Incidence	95	United Kingdom	3	Both	404	Acute hepatitis E	3	Rate	2021	All ages	106.036650798054	176.528584699682	55.4188689835197
6	Incidence	97	Argentina	3	Both	404	Acute hepatitis E	3	Rate	2021	All ages	71.060595309929	119.372811222748	37.5924592309633
6	Incidence	98	Chile	3	Both	404	Acute hepatitis E	3	Rate	2021	All ages	91.751435798996	160.31110876441	46.0274061767226
6	Incidence	99	Uruguay	3	Both	404	Acute hepatitis E	3	Rate	2021	All ages	89.9477650288203	157.44983090756	46.2098623671044
6	Incidence	101	Canada	3	Both	404	Acute hepatitis E	3	Rate	2021	All ages	97.5263279192427	166.711242104727	50.8520895243853
6	Incidence	102	United States of America	3	Both	404	Acute hepatitis E	3	Rate	2021	All ages	113.296736690894	190.524060172078	59.3311171814714
6	Incidence	105	Antigua and Barbuda	3	Both	404	Acute hepatitis E	3	Rate	2021	All ages	115.281620956193	196.92958033064	59.7691594624428
6	Incidence	106	Bahamas	3	Both	404	Acute hepatitis E	3	Rate	2021	All ages	115.140263251741	196.210767519222	59.2615
6	Incidence	107	Barbados	3	Both	404	Acute hepatitis E	3	Rate	2021	All ages	115.23539812648	194.637360600422	60.0396002672227
6	Incidence	108	Belize	3	Both	404	Acute hepatitis E	3	Rate	2021	All ages	115.605555503391	197.628376894438	59.3490591758316
6	Incidence	109	Cuba	3	Both	404	Acute hepatitis E	3	Rate	2021	All ages	115.505044283306	198.453706623292	59.8054125659825
6	Incidence	110	Dominica	3	Both	404	Acute hepatitis E	3	Rate	2021	All ages	115.518933910994	197.429945423283	60.2163353983639
6	Incidence	111	Dominican Republic	3	Both	404	Acute hepatitis E	3	Rate	2021	All ages	115.901729760205	197.373237790661	59.9347913830908
6	Incidence	112	Grenada	3	Both	404	Acute hepatitis E	3	Rate	2021	All ages	115.21174620094	197.066344345993	59.609315390571
6	Incidence	113	Guyana	3	Both	404	Acute hepatitis E	3	Rate	2021	All ages	115.579106797659	200.122051640207	59.8256188856415
6	Incidence	114	Haiti	3	Both	404	Acute hepatitis E	3	Rate	2021	All ages	115.577105978859	196.156251538363	58.5341800246156
6	Incidence	115	Jamaica	3	Both	404	Acute hepatitis E	3	Rate	2021	All ages	115.513472241579	196.939559638004	59.4864351021553
6	Incidence	116	Saint Lucia	3	Both	404	Acute hepatitis E	3	Rate	2021	All ages	115.505479206807	194.313878089871	59.6707104645324
6	Incidence	117	Saint Vincent and the Grenadines	3	Both	404	Acute hepatitis E	3	Rate	2021	All ages	115.205093269935	198.203	59.4394592365053
6	Incidence	118	Suriname	3	Both	404	Acute hepatitis E	3	Rate	2021	All ages	115.825163114432	199.17526976397	59.340594917366
6	Incidence	119	Trinidad and Tobago	3	Both	404	Acute hepatitis E	3	Rate	2021	All ages	115.101193198516	196.15933891984	59.8924500337809
6	Incidence	121	Bolivia (Plurinational State of)	3	Both	404	Acute hepatitis E	3	Rate	2021	All ages	119.696971889446	203.374137420509	60.1725676793083
6	Incidence	122	Ecuador	3	Both	404	Acute hepatitis E	3	Rate	2021	All ages	119.325685348287	205.535585102565	61.8036472835691
6	Incidence	123	Peru	3	Both	404	Acute hepatitis E	3	Rate	2021	All ages	119.784890481539	205.968515048094	61.4348456933375
6	Incidence	125	Colombia	3	Both	404	Acute hepatitis E	3	Rate	2021	All ages	114.286419696209	194.75950836153	58.9637380235564
6	Incidence	126	Costa Rica	3	Both	404	Acute hepatitis E	3	Rate	2021	All ages	113.666468201189	194.678980056069	58.4193385592108
6	Incidence	127	El Salvador	3	Both	404	Acute hepatitis E	3	Rate	2021	All ages	114.551134106921	194.438578329988	59.3332803583853
6	Incidence	128	Guatemala	3	Both	404	Acute hepatitis E	3	Rate	2021	All ages	115.545824928596	198.489046455119	59.2387644318496
6	Incidence	129	Honduras	3	Both	404	Acute hepatitis E	3	Rate	2021	All ages	114.626410716851	197.329573281199	59.2237419067807
6	Incidence	130	Mexico	3	Both	404	Acute hepatitis E	3	Rate	2021	All ages	138.36752847132	234.274611632236	71.7858975426671
6	Incidence	131	Nicaragua	3	Both	404	Acute hepatitis E	3	Rate	2021	All ages	115.060180211836	197.147209584287	59.910850693146
6	Incidence	132	Panama	3	Both	404	Acute hepatitis E	3	Rate	2021	All ages	114.087338679489	194.44849889139	59.2584173235201
6	Incidence	133	Venezuela (Bolivarian Republic of)	3	Both	404	Acute hepatitis E	3	Rate	2021	All ages	110.600188855945	186.702557143178	57.8456699798869
6	Incidence	135	Brazil	3	Both	404	Acute hepatitis E	3	Rate	2021	All ages	114.817979460429	191.844574900732	59.9610392131193
6	Incidence	136	Paraguay	3	Both	404	Acute hepatitis E	3	Rate	2021	All ages	99.1218560556891	168.192437192427	51.4511692711435
6	Incidence	139	Algeria	3	Both	404	Acute hepatitis E	3	Rate	2021	All ages	99.9016865208154	168.67074539694	51.3851033108285
6	Incidence	140	Bahrain	3	Both	404	Acute hepatitis E	3	Rate	2021	All ages	99.790245964649	169.762521100935	51.492207668926
6	Incidence	141	Egypt	3	Both	404	Acute hepatitis E	3	Rate	2021	All ages	99.8942976168578	168.443668652246	51.0398720674668
6	Incidence	142	Iran (Islamic Republic of)	3	Both	404	Acute hepatitis E	3	Rate	2021	All ages	122.349565458038	208.278364390157	63.0976453504873
6	Incidence	143	Iraq	3	Both	404	Acute hepatitis E	3	Rate	2021	All ages	100.384577785765	171.633008572632	51.466375319821
6	Incidence	144	Jordan	3	Both	404	Acute hepatitis E	3	Rate	2021	All ages	99.8541834920183	169.199124314669	51.431914222927
6	Incidence	145	Kuwait	3	Both	404	Acute hepatitis E	3	Rate	2021	All ages	100.023477046728	171.031125453625	51.658395630401
6	Incidence	146	Lebanon	3	Both	404	Acute hepatitis E	3	Rate	2021	All ages	96.7356658717744	165.470773484492	51.3597061889825
6	Incidence	147	Libya	3	Both	404	Acute hepatitis E	3	Rate	2021	All ages	100.297691514298	170.756683666465	50.3976162391135
6	Incidence	148	Morocco	3	Both	404	Acute hepatitis E	3	Rate	2021	All ages	100.387274026426	170.153697386678	51.9937518087239
6	Incidence	149	Palestine	3	Both	404	Acute hepatitis E	3	Rate	2021	All ages	100.21954018595	172.577452457571	51.7436258745432
6	Incidence	150	Oman	3	Both	404	Acute hepatitis E	3	Rate	2021	All ages	99.8927821628608	169.793880518354	50.8387761112731
6	Incidence	151	Qatar	3	Both	404	Acute hepatitis E	3	Rate	2021	All ages	99.7618835244196	170.900869215266	51.1223976438257
6	Incidence	152	Saudi Arabia	3	Both	404	Acute hepatitis E	3	Rate	2021	All ages	103.467364650954	182.584038918598	51.7070820411076
6	Incidence	153	Syrian Arab Republic	3	Both	404	Acute hepatitis E	3	Rate	2021	All ages	100.562888669071	173.037971610627	51.8162547379151
6	Incidence	154	Tunisia	3	Both	404	Acute hepatitis E	3	Rate	2021	All ages	96.4655430226172	162.741671638713	51.6823887513672
6	Incidence	155	Turkey	3	Both	404	Acute hepatitis E	3	Rate	2021	All ages	101.591596436743	173.990187890927	51.8599090587579
6	Incidence	156	United Arab Emirates	3	Both	404	Acute hepatitis E	3	Rate	2021	All ages	100.938834733242	170.327497869737	51.9809223760469
6	Incidence	157	Yemen	3	Both	404	Acute hepatitis E	3	Rate	2021	All ages	95.4033099024871	160.196943860337	50.1944983145189
6	Incidence	160	Afghanistan	3	Both	404	Acute hepatitis E	3	Rate	2021	All ages	102.864049831511	177.794625056736	51.3979105113244
6	Incidence	161	Bangladesh	3	Both	404	Acute hepatitis E	3	Rate	2021	All ages	114.072238844793	193.856346789073	58.8678618005007
6	Incidence	162	Bhutan	3	Both	404	Acute hepatitis E	3	Rate	2021	All ages	116.377390228619	194.615084133846	61.9982929128177
6	Incidence	163	India	3	Both	404	Acute hepatitis E	3	Rate	2021	All ages	141.359455678419	240.522223406644	74.1063411745432
6	Incidence	164	Nepal	3	Both	404	Acute hepatitis E	3	Rate	2021	All ages	123.351905313598	209.796700172629	64.0699693732173
6	Incidence	165	Pakistan	3	Both	404	Acute hepatitis E	3	Rate	2021	All ages	144.591943074825	243.470054399865	75.3751589816397
6	Incidence	168	Angola	3	Both	404	Acute hepatitis E	3	Rate	2021	All ages	120.040867386129	205.678348966123	61.5453090074967
6	Incidence	169	Central African Republic	3	Both	404	Acute hepatitis E	3	Rate	2021	All ages	116.713412773499	199.122449900481	60.0192390900314
6	Incidence	170	Congo	3	Both	404	Acute hepatitis E	3	Rate	2021	All ages	120.05491586296	208.314925384518	61.0907253486945
6	Incidence	171	Democratic Republic of the Congo	3	Both	404	Acute hepatitis E	3	Rate	2021	All ages	119.031445378529	202.537397513333	61.2548546977597
6	Incidence	172	Equatorial Guinea	3	Both	404	Acute hepatitis E	3	Rate	2021	All ages	120.183783132434	207.260284270976	61.6851989448585
6	Incidence	173	Gabon	3	Both	404	Acute hepatitis E	3	Rate	2021	All ages	118.671716592005	201.633565640082	61.8664709162653
6	Incidence	175	Burundi	3	Both	404	Acute hepatitis E	3	Rate	2021	All ages	119.531308695574	202.689180291349	61.7573217778745
6	Incidence	176	Comoros	3	Both	404	Acute hepatitis E	3	Rate	2021	All ages	120.071213031466	206.750829606587	61.4806769530805
6	Incidence	177	Djibouti	3	Both	404	Acute hepatitis E	3	Rate	2021	All ages	120.570979158528	207.731910771564	61.7983926994838
6	Incidence	178	Eritrea	3	Both	404	Acute hepatitis E	3	Rate	2021	All ages	118.134070434322	201.223496941068	61.4342616125858
6	Incidence	179	Ethiopia	3	Both	404	Acute hepatitis E	3	Rate	2021	All ages	140.401464006326	235.824424856248	74.775738650822
6	Incidence	180	Kenya	3	Both	404	Acute hepatitis E	3	Rate	2021	All ages	140.677698989295	237.891659467214	74.3070698829113
6	Incidence	181	Madagascar	3	Both	404	Acute hepatitis E	3	Rate	2021	All ages	120.445175582863	207.634148762316	61.3248814647124
6	Incidence	182	Malawi	3	Both	404	Acute hepatitis E	3	Rate	2021	All ages	120.456842759188	207.254611266729	62.1957781222109
6	Incidence	183	Mauritius	3	Both	404	Acute hepatitis E	3	Rate	2021	All ages	109.28574458851	186.414371030095	56.2965778373427
6	Incidence	184	Mozambique	3	Both	404	Acute hepatitis E	3	Rate	2021	All ages	119.793005001764	205.204762827685	62.1803073727131
6	Incidence	185	Rwanda	3	Both	404	Acute hepatitis E	3	Rate	2021	All ages	119.904602944501	205.597922303155	61.9488035515027
6	Incidence	186	Seychelles	3	Both	404	Acute hepatitis E	3	Rate	2021	All ages	109.663	187.252713388919	56.2824791329465
6	Incidence	187	Somalia	3	Both	404	Acute hepatitis E	3	Rate	2021	All ages	119.156813054329	202.768261568035	61.3499082121808
6	Incidence	189	United Republic of Tanzania	3	Both	404	Acute hepatitis E	3	Rate	2021	All ages	121.098500262622	206.713308769491	62.4721785418357
6	Incidence	190	Uganda	3	Both	404	Acute hepatitis E	3	Rate	2021	All ages	119.88839579221	206.702686152933	61.5281667315358
6	Incidence	191	Zambia	3	Both	404	Acute hepatitis E	3	Rate	2021	All ages	120.280935473264	205.765836429583	62.220364692093
6	Incidence	193	Botswana	3	Both	404	Acute hepatitis E	3	Rate	2021	All ages	120.650464131901	206.19303786275	62.0131264865399
6	Incidence	194	Lesotho	3	Both	404	Acute hepatitis E	3	Rate	2021	All ages	121.034004197434	208.751485847104	60.7943390569081
6	Incidence	195	Namibia	3	Both	404	Acute hepatitis E	3	Rate	2021	All ages	121.374941260763	213.669906846514	62.0018329717457
6	Incidence	196	South Africa	3	Both	404	Acute hepatitis E	3	Rate	2021	All ages	142.605976749745	244.727890963197	73.0109758305875
6	Incidence	197	Eswatini	3	Both	404	Acute hepatitis E	3	Rate	2021	All ages	120.440401085952	205.091335113876	61.4889351653984
6	Incidence	198	Zimbabwe	3	Both	404	Acute hepatitis E	3	Rate	2021	All ages	120.571305575333	205.598131461253	60.4428957485365
6	Incidence	200	Benin	3	Both	404	Acute hepatitis E	3	Rate	2021	All ages	120.409589686663	206.763488379256	62.4949184654688
6	Incidence	201	Burkina Faso	3	Both	404	Acute hepatitis E	3	Rate	2021	All ages	119.982962749164	204.915957277277	62.2400577650584
6	Incidence	202	Cameroon	3	Both	404	Acute hepatitis E	3	Rate	2021	All ages	121.385717185586	207.740087408645	62.6608272042176
6	Incidence	203	Cabo Verde	3	Both	404	Acute hepatitis E	3	Rate	2021	All ages	120.153861247258	204.797206951492	61.704867716227
6	Incidence	204	Chad	3	Both	404	Acute hepatitis E	3	Rate	2021	All ages	121.035758674701	209.393949684967	62.2483486673948
6	Incidence	205	C么te d'Ivoire	3	Both	404	Acute hepatitis E	3	Rate	2021	All ages	120.039709417038	208.633995771448	61.3872030921832
6	Incidence	206	Gambia	3	Both	404	Acute hepatitis E	3	Rate	2021	All ages	119.626079213871	205.38919711477	61.6799496210028
6	Incidence	207	Ghana	3	Both	404	Acute hepatitis E	3	Rate	2021	All ages	120.32152596663	207.21414526211	61.7552673193574
6	Incidence	208	Guinea	3	Both	404	Acute hepatitis E	3	Rate	2021	All ages	121.158461045969	208.756827747257	62.5051687320936
6	Incidence	209	Guinea-Bissau	3	Both	404	Acute hepatitis E	3	Rate	2021	All ages	120.047182012478	206.578329076512	62.0069157286129
6	Incidence	210	Liberia	3	Both	404	Acute hepatitis E	3	Rate	2021	All ages	122.053755579752	207.827196944776	63.1806776636606
6	Incidence	211	Mali	3	Both	404	Acute hepatitis E	3	Rate	2021	All ages	121.203726025307	208.884379100443	62.0083120868873
6	Incidence	212	Mauritania	3	Both	404	Acute hepatitis E	3	Rate	2021	All ages	120.248523923714	206.962129521058	61.8083223687673
6	Incidence	213	Niger	3	Both	404	Acute hepatitis E	3	Rate	2021	All ages	120.735434980383	208.22071693664	62.0355327855133
6	Incidence	214	Nigeria	3	Both	404	Acute hepatitis E	3	Rate	2021	All ages	142.341646466545	242.491532847978	73.5293895791815
6	Incidence	215	Sao Tome and Principe	3	Both	404	Acute hepatitis E	3	Rate	2021	All ages	120.148845143942	205.582127243928	61.4033908128997
6	Incidence	216	Senegal	3	Both	404	Acute hepatitis E	3	Rate	2021	All ages	120.383148506619	206.499928902226	61.4977744074193
6	Incidence	217	Sierra Leone	3	Both	404	Acute hepatitis E	3	Rate	2021	All ages	120.528589015058	208.91524885873	61.1504671645743
6	Incidence	218	Togo	3	Both	404	Acute hepatitis E	3	Rate	2021	All ages	120.250571838947	209.524791282484	61.9108812675238
6	Incidence	298	American Samoa	3	Both	404	Acute hepatitis E	3	Rate	2021	All ages	113.12054542872	194.967360228145	57.3030527934594
6	Incidence	305	Bermuda	3	Both	404	Acute hepatitis E	3	Rate	2021	All ages	114.996330188298	193.920482596955	58.7812840470911
6	Incidence	320	Cook Islands	3	Both	404	Acute hepatitis E	3	Rate	2021	All ages	113.424315829533	195.782032098554	58.4758720215302
6	Incidence	349	Greenland	3	Both	404	Acute hepatitis E	3	Rate	2021	All ages	96.248889484072	163.535211184662	49.1533758119377
6	Incidence	351	Guam	3	Both	404	Acute hepatitis E	3	Rate	2021	All ages	112.179303519236	193.332638143401	57.9122897399537
6	Incidence	367	Monaco	3	Both	404	Acute hepatitis E	3	Rate	2021	All ages	93.7629459349663	159.236937228842	48.4830200117857
6	Incidence	369	Nauru	3	Both	404	Acute hepatitis E	3	Rate	2021	All ages	113.545398882815	195.980853379606	57.7033501627503
6	Incidence	374	Niue	3	Both	404	Acute hepatitis E	3	Rate	2021	All ages	112.208057495166	191.891288796302	57.7500827667401
6	Incidence	376	Northern Mariana Islands	3	Both	404	Acute hepatitis E	3	Rate	2021	All ages	112.841477334824	193.323369943549	58.5383385749906
6	Incidence	380	Palau	3	Both	404	Acute hepatitis E	3	Rate	2021	All ages	112.476196873587	194.899251440199	57.1795596259904
6	Incidence	385	Puerto Rico	3	Both	404	Acute hepatitis E	3	Rate	2021	All ages	115.188061170941	192.911086900025	59.6778116531914
6	Incidence	393	Saint Kitts and Nevis	3	Both	404	Acute hepatitis E	3	Rate	2021	All ages	115.288225695323	196.893337137225	59.5049710920344
6	Incidence	396	San Marino	3	Both	404	Acute hepatitis E	3	Rate	2021	All ages	82.2401643218435	140.439789543397	43.5197891243631
6	Incidence	413	Tokelau	3	Both	404	Acute hepatitis E	3	Rate	2021	All ages	113.074679765166	195.203166741269	57.3424982699822
6	Incidence	416	Tuvalu	3	Both	404	Acute hepatitis E	3	Rate	2021	All ages	112.725499967467	191.853382599679	57.1967396186668
6	Incidence	422	United States Virgin Islands	3	Both	404	Acute hepatitis E	3	Rate	2021	All ages	115.718618252672	197.85878593235	59.0413669288793
6	Incidence	435	South Sudan	3	Both	404	Acute hepatitis E	3	Rate	2021	All ages	120.138460670268	207.078986732203	62.0054127121703
6	Incidence	522	Sudan	3	Both	404	Acute hepatitis E	3	Rate	2021	All ages	101.581466892057	176.023481914103	52.2179517848072
